# Supplementary material for: Treatment outcome of the implementation of HIV test and treat policy at The AIDs Support Organization (TASO) Tororo clinic, Eastern Uganda: A retrospective cohort study
Source: PLoS One. 2020 Sep 22;15(9):e0239087. doi: 10.1371/journal.pone.0239087 (PMC7508381; doi:10.1371/journal.pone.0239087)
Supplement: S1 Dataset — (CSV) [file pone.0239087.s001.csv]

Age	Sex	Education Level	Marital Status	Residence	Has Active Phone Contact	SpouseTested	Previously Tested	Care Entry Point	Linked to Care in 1month	Linked to TASO	Same Day Initaiat	If no, How long/days	Counselled Before ART Initiation	Has treatment supporter?	Baseline Clinical Stage	Baseline TB status	Other OIs	If yes, which one?	Baseline Weight	Baseline MUAC	INITIAL REGIMEN	Current TB STATUS	Current MUAC	Status at 12 Months	Status at 12 Months	If not active, how Long did Pt remained active?	Monitored fo VL	IF yes, at what time?	Classification	ARV ADHERENCE ASSESSMENT CODE	CURRENT ARV REGIMEN	Regimen Change?	OTHER FIRST LINE REGIMEN SPECIFY
20-29	Female	None	Married/Cohabiting	Rural	No	No	Yes	Facility	Yes	Yes	No	1-<7	No	NO	HIV WHO CLINICAL STAGE 2	No signs or symptoms of TB	No		50	GREEN	EFV based regimen	No signs or symptoms of TB	GREEN	Inactive	LTFU	<1month	No			FAIR ADHERENCE	EFV based regimen
30-39	Female	None	Married/Cohabiting	Rural	No	Yes	Yes	Outreach	Yes	Yes	No	1-<7	No	YES	HIV WHO CLINICAL STAGE 2	No signs or symptoms of TB	No		51	GREEN	EFV based regimen	No signs or symptoms of TB	GREEN	Active			Yes	9-<12months	Suppressed	GOOD ADHERENCE	DTG based regimen
30-39	Male	None	Married/Cohabiting	Urban	No	Yes	No	Facility	Yes	Yes	No	1-<7	No	NO	HIV WHO CLINICAL STAGE 2	No signs or symptoms of TB	No		55	GREEN	EFV based regimen	No signs or symptoms of TB	GREEN	Inactive	LTFU	<1month	No			GOOD ADHERENCE	EFV based regimen
50+	Female	None	Married/Cohabiting	Urban	No	Yes	Yes	Outreach	Yes	Yes	No	1-<7	No	NO	HIV WHO CLINICAL STAGE 2	No signs or symptoms of TB	Yes	THRUSH	56	YELLOW	EFV based regimen	No signs or symptoms of TB	GREEN	Active			Yes	3-<6months	Suppressed	GOOD ADHERENCE	DTG based regimen
0-9	Male	None	Never married	Urban	No	No	No	Facility	No	Yes	No	>28	No	NO	HIV WHO CLINICAL STAGE 2	No signs or symptoms of TB	No		6	GREEN	PI based regimen	No signs or symptoms of TB	GREEN	Active			No			GOOD ADHERENCE	PI based regimen
0-9	Female	None	Never married	Urban	Yes	No	No	Outreach	Yes	Yes	No	1-<7	YES	YES	HIV WHO CLINICAL STAGE 2	No signs or symptoms of TB	No		18	GREEN	EFV based regimen	No signs or symptoms of TB	GREEN	Active			Yes	6-<9months	Non-suppressed	GOOD ADHERENCE	EFV based regimen
0-9	Female	None	Never married	Urban	No	No	No	Outreach	Yes	Yes	No	1-<7	No	YES	HIV WHO CLINICAL STAGE 2	No signs or symptoms of TB	No		12	GREEN	EFV based regimen	No signs or symptoms of TB	GREEN	Active			Yes	6-<9months	Non-suppressed	GOOD ADHERENCE	EFV based regimen
20-29	Male	None	Divorced/Separated	Rural	No	Don't Know	Yes	Outreach	Yes	Yes	Yes		No	NO	HIV WHO CLINICAL STAGE 2	No signs or symptoms of TB	No		53	GREEN	EFV based regimen	No signs or symptoms of TB	GREEN	Active			No			GOOD ADHERENCE	EFV based regimen
20-29	Male	None	Divorced/Separated	Urban	No	Don't Know	Yes	Outreach	Yes	Yes	Yes		No	NO	HIV WHO CLINICAL STAGE 2	No signs or symptoms of TB	No		64	GREEN	EFV based regimen	No signs or symptoms of TB	GREEN	Inactive	TRANSFER OUT	<1month	No			GOOD ADHERENCE	EFV based regimen
30-39	Female	None	Divorced/Separated	Urban	No	Yes	Yes	Facility	Yes	Yes	Yes		YES	NO	HIV WHO CLINICAL STAGE 2	No signs or symptoms of TB	No		60	GREEN	EFV based regimen	No signs or symptoms of TB	GREEN	Active			Yes	9-<12months	Suppressed	GOOD ADHERENCE	EFV based regimen
30-39	Female	None	Divorced/Separated	Urban	No	No	No	Outreach	Yes	Yes	Yes		YES	NO	HIV WHO CLINICAL STAGE 2	No signs or symptoms of TB	No	RTI	68	GREEN	EFV based regimen	No signs or symptoms of TB	GREEN	Active			Yes	6-<9months	Suppressed	GOOD ADHERENCE	EFV based regimen
30-39	Male	None	Divorced/Separated	Urban	No	No	No	Outreach	Yes	Yes	Yes		No	NO	HIV WHO CLINICAL STAGE 2	No signs or symptoms of TB	Yes	RTI	45	YELLOW	EFV based regimen	No signs or symptoms of TB	GREEN	Active			Yes	9-<12months	Suppressed	GOOD ADHERENCE	EFV based regimen
40-49	Male	None	Divorced/Separated	Rural	No	No	Yes	Outreach	Yes	Yes	Yes		No	YES	HIV WHO CLINICAL STAGE 2	No signs or symptoms of TB	No		63	GREEN	EFV based regimen	No signs or symptoms of TB	GREEN	Active			No			GOOD ADHERENCE	EFV based regimen
40-49	Female	None	Divorced/Separated	Rural	No	No	No	Outreach	Yes	Yes	Yes		No	YES	HIV WHO CLINICAL STAGE 2	No signs or symptoms of TB	No		50	GREEN	EFV based regimen	No signs or symptoms of TB	GREEN	Active			Yes	9-<12months	Suppressed	GOOD ADHERENCE	DTG based regimen	Yes	New drug aavailable
40-49	Female	None	Divorced/Separated	Urban	Yes	No	Yes	Facility	Yes	Yes	Yes		YES	NO	HIV WHO CLINICAL STAGE 2	No signs or symptoms of TB	No		59	GREEN	NVP based regimen	No signs or symptoms of TB	GREEN	Active			No			GOOD ADHERENCE	DTG based regimen	Yes	New drug aavailable
40-49	Female	None	Divorced/Separated	Urban	No	Don't Know	Yes	Facility	Yes	Yes	Yes		No	NO	HIV WHO CLINICAL STAGE 1	No signs or symptoms of TB	No		60	GREEN	EFV based regimen	No signs or symptoms of TB	GREEN	Active			No			GOOD ADHERENCE	EFV based regimen
40-49	Female	None	Divorced/Separated	Urban	No	No	No	Outreach	Yes	Yes	Yes		No	NO	HIV WHO CLINICAL STAGE 1	No signs or symptoms of TB	No		60	GREEN	EFV based regimen	No signs or symptoms of TB	GREEN	Active			Yes	9-<12months	Suppressed	GOOD ADHERENCE	EFV based regimen
40-49	Female	None	Divorced/Separated	Urban	No	No	No	Outreach	Yes	Yes	Yes		No	NO	HIV WHO CLINICAL STAGE 2	No signs or symptoms of TB	Yes	RTI	45	GREEN	EFV based regimen	No signs or symptoms of TB	YELLOW	Active			Yes	9-<12months	Suppressed	GOOD ADHERENCE	EFV based regimen
40-49	Male	None	Divorced/Separated	Urban	Yes	No	No	Outreach	Yes	Yes	Yes		YES	NO	HIV WHO CLINICAL STAGE 2	No signs or symptoms of TB	No		47	GREEN	EFV based regimen	No signs or symptoms of TB	GREEN	Inactive	LTFU	6-<9months	No			GOOD ADHERENCE	EFV based regimen
40-49	Male	None	Divorced/Separated	Urban	No	No	Yes	Outreach	Yes	Yes	Yes		YES	NO	HIV WHO CLINICAL STAGE 2	No signs or symptoms of TB	No		73	GREEN	EFV based regimen	No signs or symptoms of TB	GREEN	Active			No			GOOD ADHERENCE	EFV based regimen
40-49	Male	None	Divorced/Separated	Urban	Yes	No	No	Outreach	Yes	Yes	Yes		YES	YES	HIV WHO CLINICAL STAGE 2	Suspect TB	No		50	GREEN	EFV based regimen	No signs or symptoms of TB	GREEN	Active			Yes	6-<9months	Suppressed	GOOD ADHERENCE	DTG based regimen	Yes	New drug aavailable
50+	Male	None	Divorced/Separated	Rural	Yes	No	No	Outreach	Yes	Yes	Yes		YES	YES	HIV WHO CLINICAL STAGE 3	Currently on TB treatment	Yes	RTI	57	GREEN	EFV based regimen	No signs or symptoms of TB	GREEN	Active			Yes	6-<9months	Non-suppressed	GOOD ADHERENCE	EFV based regimen
50+	Female	None	Divorced/Separated	Rural	No	Don't Know	Yes	Facility	Yes	Yes	Yes		No	NO	HIV WHO CLINICAL STAGE 2	No signs or symptoms of TB	Yes	RTI	38	YELLOW	EFV based regimen	No signs or symptoms of TB	GREEN	Active			No			GOOD ADHERENCE	DTG based regimen
50+	Female	None	Divorced/Separated	Rural	No	Don't Know	No	Outreach	Yes	Yes	Yes		YES	YES	HIV WHO CLINICAL STAGE 2	No signs or symptoms of TB	No		50	GREEN	EFV based regimen	No signs or symptoms of TB	GREEN	Active			No			GOOD ADHERENCE	EFV based regimen
50+	Female	None	Divorced/Separated	Urban	Yes	Don't Know	Yes	Facility	Yes	Yes	Yes		YES	YES	HIV WHO CLINICAL STAGE 2	No signs or symptoms of TB	No		47	GREEN	EFV based regimen	No signs or symptoms of TB	GREEN	Active			No			GOOD ADHERENCE	DTG based regimen	Yes	New drug aavailable
20-29	Female	None	Married/Cohabiting	Rural	No	Yes	Yes	Outreach	Yes	Yes	Yes		No	YES	HIV WHO CLINICAL STAGE 2	No signs or symptoms of TB	No		50	GREEN	EFV based regimen	No signs or symptoms of TB	GREEN	Inactive	LTFU	<1month	No			GOOD ADHERENCE	EFV based regimen
20-29	Female	None	Married/Cohabiting	Rural	No	Yes	Yes	Outreach	Yes	Yes	Yes		YES	NO	HIV WHO CLINICAL STAGE 1	No signs or symptoms of TB	Yes	RTI	59	GREEN	EFV based regimen	No signs or symptoms of TB	GREEN	Active			Yes	6-<9months	Suppressed	GOOD ADHERENCE	DTG based regimen	Yes	New drug aavailable
20-29	Female	None	Married/Cohabiting	Rural	No	Don't Know	No	Outreach	Yes	Yes	Yes		YES	YES	HIV WHO CLINICAL STAGE 2	No signs or symptoms of TB	No		65	GREEN	EFV based regimen	No signs or symptoms of TB	GREEN	Active			No			GOOD ADHERENCE	EFV based regimen
20-29	Male	None	Married/Cohabiting	Rural	No	Don't Know	No	Outreach	Yes	Yes	Yes		No	YES	HIV WHO CLINICAL STAGE 2	No signs or symptoms of TB	No		68	GREEN	EFV based regimen	No signs or symptoms of TB	GREEN	Active			No			GOOD ADHERENCE	EFV based regimen
20-29	Female	None	Married/Cohabiting	Rural	No	Yes	Yes	Outreach	Yes	Yes	Yes		YES	YES	HIV WHO CLINICAL STAGE 2	No signs or symptoms of TB	No		49	GREEN	EFV based regimen	No signs or symptoms of TB	GREEN	Active			No			GOOD ADHERENCE	EFV based regimen
20-29	Female	None	Married/Cohabiting	Urban	No	Don't Know	Yes	Outreach	Yes	Yes	Yes		YES	YES	HIV WHO CLINICAL STAGE 2	No signs or symptoms of TB	No		58	GREEN	EFV based regimen	No signs or symptoms of TB	GREEN	Active			Yes	9-<12months	Non-suppressed	GOOD ADHERENCE	EFV based regimen
20-29	Male	None	Married/Cohabiting	Urban	No	Yes	Yes	Outreach	Yes	Yes	Yes		No	YES	HIV WHO CLINICAL STAGE 2	No signs or symptoms of TB	No		48	GREEN	EFV based regimen	No signs or symptoms of TB	GREEN	Active			Yes	9-<12months	Suppressed	GOOD ADHERENCE	EFV based regimen
20-29	Female	None	Married/Cohabiting	Urban	Yes	No	Yes	Outreach	Yes	Yes	Yes		No	NO	HIV WHO CLINICAL STAGE 2	No signs or symptoms of TB	No		57	GREEN	EFV based regimen	No signs or symptoms of TB	GREEN	Inactive	TRANSFER OUT	6-<9months	Yes	3-<6months	Suppressed	GOOD ADHERENCE	EFV based regimen
20-29	Male	None	Married/Cohabiting	Urban	No	Yes	Yes	Outreach	Yes	Yes	Yes		No	NO	HIV WHO CLINICAL STAGE 1	No signs or symptoms of TB	No		55	GREEN	EFV based regimen	No signs or symptoms of TB	GREEN	Active			No			GOOD ADHERENCE	EFV based regimen
20-29	Female	None	Married/Cohabiting	Urban	No	Yes	Yes	Outreach	Yes	Yes	Yes		No	NO	HIV WHO CLINICAL STAGE 2	No signs or symptoms of TB	No		50	GREEN	EFV based regimen	No signs or symptoms of TB	GREEN	Inactive	TRANSFER OUT	3-<6months	No			GOOD ADHERENCE	EFV based regimen
30-39	Female	None	Married/Cohabiting	Rural	No	No	No	Outreach	Yes	Yes	Yes		YES	YES	HIV WHO CLINICAL STAGE 2	No signs or symptoms of TB	No		52	GREEN	EFV based regimen	No signs or symptoms of TB	GREEN	Active			Yes	9-<12months	Suppressed	GOOD ADHERENCE	EFV based regimen
30-39	Female	None	Married/Cohabiting	Rural	No	Yes	Yes	Outreach	Yes	Yes	Yes		YES	YES	HIV WHO CLINICAL STAGE 2	No signs or symptoms of TB	No		63	GREEN	EFV based regimen	No signs or symptoms of TB	GREEN	Active			No			GOOD ADHERENCE	EFV based regimen
30-39	Female	None	Married/Cohabiting	Rural	No	No	No	Outreach	Yes	Yes	Yes		YES	NO	HIV WHO CLINICAL STAGE 2	No signs or symptoms of TB	No		61	GREEN	EFV based regimen	No signs or symptoms of TB	GREEN	Inactive	LTFU	9-<12months	No			GOOD ADHERENCE	EFV based regimen
30-39	Male	None	Married/Cohabiting	Rural	No	No	No	Outreach	Yes	Yes	Yes		YES	YES	HIV WHO CLINICAL STAGE 2	No signs or symptoms of TB	No		67	GREEN	EFV based regimen	No signs or symptoms of TB	GREEN	Inactive	LTFU	9-<12months	No			GOOD ADHERENCE	EFV based regimen
30-39	Female	None	Married/Cohabiting	Rural	No	Yes	Yes	Outreach	Yes	Yes	Yes		YES	NO	HIV WHO CLINICAL STAGE 1	No signs or symptoms of TB	No		63	GREEN	EFV based regimen	No signs or symptoms of TB	GREEN	Active			No			GOOD ADHERENCE	EFV based regimen
30-39	Female	None	Married/Cohabiting	Rural	No	No	Yes	Outreach	Yes	Yes	Yes		No	NO	HIV WHO CLINICAL STAGE 1	No signs or symptoms of TB	No		50	GREEN	EFV based regimen	No signs or symptoms of TB	GREEN	Active			Yes	6-<9months	Suppressed	GOOD ADHERENCE	EFV based regimen
30-39	Female	None	Married/Cohabiting	Rural	No	No	No	Outreach	Yes	Yes	Yes		YES	NO	HIV WHO CLINICAL STAGE 2	No signs or symptoms of TB	Yes	RTI	51	GREEN	EFV based regimen	No signs or symptoms of TB	GREEN	Active			No			GOOD ADHERENCE	EFV based regimen
30-39	Female	None	Married/Cohabiting	Rural	No	Yes	Yes	Outreach	Yes	Yes	Yes		YES	NO	HIV WHO CLINICAL STAGE 1	No signs or symptoms of TB	No		64	GREEN	EFV based regimen	No signs or symptoms of TB	GREEN	Inactive	LTFU	9-<12months	No			GOOD ADHERENCE	EFV based regimen
30-39	Male	None	Married/Cohabiting	Rural	No	No	Yes	Outreach	Yes	Yes	Yes		No	NO	HIV WHO CLINICAL STAGE 2	No signs or symptoms of TB	No		68	GREEN	EFV based regimen	No signs or symptoms of TB	GREEN	Active			No			GOOD ADHERENCE	EFV based regimen
30-39	Male	None	Married/Cohabiting	Rural	No	Yes	Yes	Outreach	Yes	Yes	Yes		YES	NO	HIV WHO CLINICAL STAGE 2	No signs or symptoms of TB	No		58	GREEN	EFV based regimen	No signs or symptoms of TB	GREEN	Active			No			GOOD ADHERENCE	EFV based regimen
30-39	Male	None	Married/Cohabiting	Rural	No	No	Yes	Outreach	Yes	Yes	Yes		No	NO	HIV WHO CLINICAL STAGE 2	No signs or symptoms of TB	No		50	GREEN	EFV based regimen	No signs or symptoms of TB	GREEN	Inactive	TRANSFER OUT	1-<3months	No			GOOD ADHERENCE	EFV based regimen
30-39	Female	None	Married/Cohabiting	Rural	No	Yes	Yes	Outreach	Yes	Yes	Yes		No	NO	HIV WHO CLINICAL STAGE 2	No signs or symptoms of TB	No		50	GREEN	EFV based regimen	No signs or symptoms of TB	GREEN	Inactive	LTFU	6-<9months	No			GOOD ADHERENCE	EFV based regimen
30-39	Female	None	Married/Cohabiting	Rural	Yes	No	No	Outreach	Yes	Yes	Yes		No	YES	HIV WHO CLINICAL STAGE 3	No signs or symptoms of TB	No		58	GREEN	EFV based regimen	No signs or symptoms of TB	GREEN	Active			No			GOOD ADHERENCE	EFV based regimen
30-39	Male	None	Married/Cohabiting	Rural	No	Yes	Yes	Outreach	Yes	Yes	Yes		No	NO	HIV WHO CLINICAL STAGE 2	No signs or symptoms of TB	No		50	GREEN	EFV based regimen	No signs or symptoms of TB	GREEN	Active			Yes	3-<6months	Suppressed	GOOD ADHERENCE	DTG based regimen
30-39	Male	None	Married/Cohabiting	Rural	No	No	No	Outreach	Yes	Yes	Yes		YES	YES	HIV WHO CLINICAL STAGE 2	No signs or symptoms of TB	No		64	GREEN	EFV based regimen	No signs or symptoms of TB	GREEN	Active			Yes	3-<6months	Suppressed	GOOD ADHERENCE	EFV based regimen
30-39	Female	None	Married/Cohabiting	Rural	No	Yes	Yes	Outreach	Yes	Yes	Yes		YES	NO	HIV WHO CLINICAL STAGE 2	No signs or symptoms of TB	No		41	GREEN	EFV based regimen	No signs or symptoms of TB	GREEN	Active			No			GOOD ADHERENCE	EFV based regimen
30-39	Female	None	Married/Cohabiting	Rural	Yes	Yes	Yes	Outreach	Yes	Yes	Yes		YES	YES	HIV WHO CLINICAL STAGE 2	No signs or symptoms of TB	No		55	GREEN	EFV based regimen	No signs or symptoms of TB	GREEN	Active			Yes	6-<9months	Suppressed	GOOD ADHERENCE	EFV based regimen
30-39	Female	None	Married/Cohabiting	Rural	No	No	No	Outreach	Yes	Yes	Yes		YES	NO	HIV WHO CLINICAL STAGE 2	No signs or symptoms of TB	No		56	GREEN	EFV based regimen	No signs or symptoms of TB	GREEN	Active			No			GOOD ADHERENCE	EFV based regimen
30-39	Female	None	Married/Cohabiting	Rural	No	No	Yes	Outreach	Yes	Yes	Yes		YES	NO	HIV WHO CLINICAL STAGE 2	No signs or symptoms of TB	No		49	GREEN	EFV based regimen	No signs or symptoms of TB	GREEN	Inactive	LTFU	6-<9months	No			GOOD ADHERENCE	EFV based regimen
30-39	Male	None	Married/Cohabiting	Urban	Yes	Yes	Yes	Facility	Yes	Yes	Yes		No	NO	HIV WHO CLINICAL STAGE 2	No signs or symptoms of TB	Yes	RTI	60	GREEN	EFV based regimen	No signs or symptoms of TB	GREEN	Inactive	TRANSFER OUT	3-<6months	No			GOOD ADHERENCE	EFV based regimen
30-39	Female	None	Married/Cohabiting	Urban	Yes	No	Yes	Outreach	Yes	Yes	Yes		YES	YES	HIV WHO CLINICAL STAGE 2	No signs or symptoms of TB	No		49	GREEN	EFV based regimen	No signs or symptoms of TB	GREEN	Active			Yes	6-<9months	Suppressed	GOOD ADHERENCE	DTG based regimen	Yes	New drug aavailable
30-39	Female	None	Married/Cohabiting	Urban	No	Don't Know	Yes	Outreach	Yes	Yes	Yes		No	YES	HIV WHO CLINICAL STAGE 2	No signs or symptoms of TB	No		56	GREEN	EFV based regimen	No signs or symptoms of TB	GREEN	Active			Yes	6-<9months	Suppressed	GOOD ADHERENCE	EFV based regimen
30-39	Female	None	Married/Cohabiting	Urban	No	Yes	Yes	Outreach	Yes	Yes	Yes		No	NO	HIV WHO CLINICAL STAGE 2	No signs or symptoms of TB	No		55	GREEN	EFV based regimen	No signs or symptoms of TB	GREEN	Active			No			GOOD ADHERENCE	EFV based regimen
30-39	Female	None	Married/Cohabiting	Urban	No	No	No	Outreach	Yes	Yes	Yes		YES	NO	HIV WHO CLINICAL STAGE 2	No signs or symptoms of TB	No		59	GREEN	EFV based regimen	No signs or symptoms of TB	GREEN	Active			Yes	9-<12months	Suppressed	GOOD ADHERENCE	EFV based regimen
30-39	Female	None	Married/Cohabiting	Urban	No	Yes	Yes	Outreach	Yes	Yes	Yes		No	YES	HIV WHO CLINICAL STAGE 2	No signs or symptoms of TB	No		65	GREEN	EFV based regimen	No signs or symptoms of TB	GREEN	Active			Yes	6-<9months	Suppressed	GOOD ADHERENCE	EFV based regimen
30-39	Female	None	Married/Cohabiting	Urban	No	No	Yes	Outreach	Yes	Yes	Yes		YES	YES	HIV WHO CLINICAL STAGE 2	No signs or symptoms of TB	No		45	GREEN	EFV based regimen	No signs or symptoms of TB	GREEN	Active			No			GOOD ADHERENCE	EFV based regimen
30-39	Male	None	Married/Cohabiting	Urban	Yes	Don't Know	Yes	Outreach	Yes	Yes	Yes		YES	YES	HIV WHO CLINICAL STAGE 2	No signs or symptoms of TB	No		63	GREEN	EFV based regimen	No signs or symptoms of TB	GREEN	Active			No			GOOD ADHERENCE	EFV based regimen
30-39	Male	None	Married/Cohabiting	Urban	No	No	No	Outreach	Yes	Yes	Yes		No	NO	HIV WHO CLINICAL STAGE 2	No signs or symptoms of TB	No		50	GREEN	EFV based regimen	No signs or symptoms of TB	GREEN	Active			No			GOOD ADHERENCE	EFV based regimen
30-39	Male	None	Married/Cohabiting	Urban	No	No	Yes	Outreach	Yes	Yes	Yes		No	YES	HIV WHO CLINICAL STAGE 2	No signs or symptoms of TB	No		52	GREEN	EFV based regimen	No signs or symptoms of TB	GREEN	Active			No			GOOD ADHERENCE	EFV based regimen
30-39	Female	None	Married/Cohabiting	Urban	No	Yes	Yes	Outreach	Yes	Yes	Yes		No	NO	HIV WHO CLINICAL STAGE 2	No signs or symptoms of TB	Yes	RTI	54	GREEN	EFV based regimen	No signs or symptoms of TB	GREEN	Inactive	LTFU	1-<3months	No			GOOD ADHERENCE	EFV based regimen
30-39	Male	None	Married/Cohabiting	Urban	No	Yes	No	Outreach	Yes	Yes	Yes		YES	YES	HIV WHO CLINICAL STAGE 1	No signs or symptoms of TB	No		52	GREEN	EFV based regimen	No signs or symptoms of TB	GREEN	Inactive	LTFU	<1month	No			GOOD ADHERENCE	EFV based regimen
30-39	Female	None	Married/Cohabiting	Urban	No	Yes	Yes	Outreach	Yes	Yes	Yes		YES	NO	HIV WHO CLINICAL STAGE 1	No signs or symptoms of TB	No		64	GREEN	EFV based regimen	No signs or symptoms of TB	GREEN	Inactive	LTFU	1-<3months	No			GOOD ADHERENCE	EFV based regimen
30-39	Female	None	Married/Cohabiting	Urban	No	No	No	Outreach	Yes	Yes	Yes		YES	YES	HIV WHO CLINICAL STAGE 2	No signs or symptoms of TB	No		49	GREEN	EFV based regimen	No signs or symptoms of TB	GREEN	Active			Yes	6-<9months	Suppressed	GOOD ADHERENCE	EFV based regimen
30-39	Female	None	Married/Cohabiting	Urban	No	No	No	Outreach	Yes	Yes	Yes		YES	YES	HIV WHO CLINICAL STAGE 2	No signs or symptoms of TB	No		52	GREEN	EFV based regimen	No signs or symptoms of TB	GREEN	Active			Yes	6-<9months	Suppressed	GOOD ADHERENCE	EFV based regimen
40-49	Male	None	Married/Cohabiting	Rural	Yes	Yes	No	Facility	Yes	Yes	Yes		YES	NO	HIV WHO CLINICAL STAGE 2	No signs or symptoms of TB	No		72	GREEN	EFV based regimen	No signs or symptoms of TB	GREEN	Active			Yes	6-<9months	Suppressed	GOOD ADHERENCE	DTG based regimen	Yes	New drug aavailable
40-49	Male	None	Married/Cohabiting	Rural	Yes	No	No	Outreach	Yes	Yes	Yes		YES	NO	HIV WHO CLINICAL STAGE 2	No signs or symptoms of TB	No		53	YELLOW	EFV based regimen	No signs or symptoms of TB	YELLOW	Inactive	DIED	1-<3months	No			GOOD ADHERENCE	EFV based regimen
40-49	Female	None	Married/Cohabiting	Rural	No	Yes	Yes	Outreach	Yes	Yes	Yes		YES	NO	HIV WHO CLINICAL STAGE 2	No signs or symptoms of TB	No		63	GREEN	EFV based regimen	No signs or symptoms of TB	GREEN	Active			No			GOOD ADHERENCE	EFV based regimen
40-49	Female	None	Married/Cohabiting	Rural	No	Yes	Yes	Outreach	Yes	Yes	Yes		No	NO	HIV WHO CLINICAL STAGE 2	No signs or symptoms of TB	No		68	GREEN	EFV based regimen	No signs or symptoms of TB	GREEN	Active			Yes	3-<6months	Suppressed	GOOD ADHERENCE	DTG based regimen	Yes	New drug aavailable
40-49	Female	None	Married/Cohabiting	Rural	No	No	Yes	Outreach	Yes	Yes	Yes		No	YES	HIV WHO CLINICAL STAGE 2	No signs or symptoms of TB	No		60	GREEN	EFV based regimen	No signs or symptoms of TB	GREEN	Active			No			GOOD ADHERENCE	EFV based regimen
40-49	Male	None	Married/Cohabiting	Rural	No	Yes	Yes	Outreach	Yes	Yes	Yes		No	NO	HIV WHO CLINICAL STAGE 2	No signs or symptoms of TB	No		69	GREEN	EFV based regimen	No signs or symptoms of TB	GREEN	Inactive	LTFU	<1month	No			GOOD ADHERENCE	EFV based regimen
40-49	Male	None	Married/Cohabiting	Rural	No	No	Yes	Outreach	Yes	Yes	Yes		No	NO	HIV WHO CLINICAL STAGE 1	No signs or symptoms of TB	No		73	GREEN	EFV based regimen	No signs or symptoms of TB	GREEN	Inactive	LTFU	<1month	No			FAIR ADHERENCE	EFV based regimen
40-49	Male	None	Married/Cohabiting	Rural	No	Yes	Yes	Outreach	Yes	Yes	Yes		YES	NO	HIV WHO CLINICAL STAGE 2	No signs or symptoms of TB	No		45	GREEN	EFV based regimen	No signs or symptoms of TB	GREEN	Active			No			GOOD ADHERENCE	DTG based regimen	Yes	New drug aavailable
40-49	Female	None	Married/Cohabiting	Rural	Yes	Yes	Yes	Outreach	Yes	Yes	Yes		YES	YES	HIV WHO CLINICAL STAGE 1	No signs or symptoms of TB	No		55	GREEN	EFV based regimen	No signs or symptoms of TB	GREEN	Active			Yes	6-<9months	Suppressed	GOOD ADHERENCE	DTG based regimen	Yes	New drug aavailable
40-49	Female	None	Married/Cohabiting	Rural	No	Yes	Yes	Outreach	Yes	Yes	Yes		No	NO	HIV WHO CLINICAL STAGE 1	No signs or symptoms of TB	No		49	GREEN	EFV based regimen	No signs or symptoms of TB	GREEN	Active			No			GOOD ADHERENCE	EFV based regimen
40-49	Female	None	Married/Cohabiting	Rural	No	Yes	Yes	Outreach	Yes	Yes	Yes		No	YES	HIV WHO CLINICAL STAGE 2	No signs or symptoms of TB	No		64	GREEN	EFV based regimen	No signs or symptoms of TB	GREEN	Active			No			GOOD ADHERENCE	EFV based regimen
40-49	Female	None	Married/Cohabiting	Rural	No	No	Yes	Outreach	Yes	Yes	Yes		YES	YES	HIV WHO CLINICAL STAGE 2	No signs or symptoms of TB	No		65	GREEN	EFV based regimen	No signs or symptoms of TB	GREEN	Inactive	TRANSFER OUT	3-<6months	No			GOOD ADHERENCE	EFV based regimen
40-49	Female	None	Married/Cohabiting	Rural	Yes	Don't Know	No	Outreach	Yes	Yes	Yes		YES	YES	HIV WHO CLINICAL STAGE 1	No signs or symptoms of TB	No		52	GREEN	EFV based regimen	No signs or symptoms of TB	GREEN	Active			No			GOOD ADHERENCE	EFV based regimen
40-49	Male	None	Married/Cohabiting	Rural	No	No	No	Outreach	Yes	Yes	Yes		YES	YES	HIV WHO CLINICAL STAGE 2	No signs or symptoms of TB	No		59	GREEN	EFV based regimen	No signs or symptoms of TB	GREEN	Active			No			GOOD ADHERENCE	EFV based regimen
40-49	Female	None	Married/Cohabiting	Urban	No	No	No	Outreach	Yes	Yes	Yes		YES	NO	HIV WHO CLINICAL STAGE 2	No signs or symptoms of TB	No		48	GREEN	EFV based regimen	No signs or symptoms of TB	GREEN	Active			Yes	9-<12months	Suppressed	GOOD ADHERENCE	DTG based regimen	Yes	New drug aavailable
40-49	Female	None	Married/Cohabiting	Urban	No	No	No	Outreach	Yes	Yes	Yes		No	YES	HIV WHO CLINICAL STAGE 2	No signs or symptoms of TB	No		55	GREEN	EFV based regimen	No signs or symptoms of TB	GREEN	Active			No			GOOD ADHERENCE	EFV based regimen
40-49	Female	None	Married/Cohabiting	Urban	No	No	No	Outreach	Yes	Yes	Yes		YES	NO	HIV WHO CLINICAL STAGE 2	No signs or symptoms of TB	No		46	GREEN	EFV based regimen	No signs or symptoms of TB	YELLOW	Active			Yes	9-<12months	Non-suppressed	GOOD ADHERENCE	EFV based regimen
40-49	Female	None	Married/Cohabiting	Urban	No	No	No	Outreach	Yes	Yes	Yes		No	NO	HIV WHO CLINICAL STAGE 2	No signs or symptoms of TB	Yes	RTI	62	GREEN	EFV based regimen	No signs or symptoms of TB	GREEN	Active			No			GOOD ADHERENCE	EFV based regimen
40-49	Male	None	Married/Cohabiting	Urban	No	No	Yes	Outreach	Yes	Yes	Yes		No	NO	HIV WHO CLINICAL STAGE 2	No signs or symptoms of TB	No		44	GREEN	EFV based regimen	No signs or symptoms of TB	GREEN	Active			Yes	6-<9months	Suppressed	GOOD ADHERENCE	DTG based regimen	Yes	New drug aavailable
40-49	Female	None	Married/Cohabiting	Urban	No	No	No	Outreach	Yes	Yes	Yes		YES	NO	HIV WHO CLINICAL STAGE 1	No signs or symptoms of TB	No		46	YELLOW	EFV based regimen	No signs or symptoms of TB	GREEN	Active			Yes	6-<9months	Non-suppressed	GOOD ADHERENCE	EFV based regimen
40-49	Female	None	Married/Cohabiting	Urban	No	No	No	Outreach	Yes	Yes	Yes		YES	YES	HIV WHO CLINICAL STAGE 2	No signs or symptoms of TB	No		44	GREEN	EFV based regimen	No signs or symptoms of TB	GREEN	Active			Yes	9-<12months	Suppressed	GOOD ADHERENCE	DTG based regimen	Yes	New drug aavailable
50+	Female	None	Married/Cohabiting	Rural	No	No	Yes	Outreach	Yes	Yes	Yes		YES	NO	HIV WHO CLINICAL STAGE 1	No signs or symptoms of TB	No		35	GREEN	EFV based regimen	No signs or symptoms of TB	GREEN	Active			No			GOOD ADHERENCE	DTG based regimen	Yes	New drug aavailable
50+	Male	None	Married/Cohabiting	Rural	No	Yes	Yes	Outreach	Yes	Yes	Yes		YES	YES	HIV WHO CLINICAL STAGE 2	No signs or symptoms of TB	No		80	GREEN	EFV based regimen	No signs or symptoms of TB	GREEN	Inactive	LTFU	9-<12months	No			GOOD ADHERENCE	EFV based regimen
50+	Female	None	Married/Cohabiting	Rural	No	No	No	Outreach	Yes	Yes	Yes		No	YES	HIV WHO CLINICAL STAGE 2	No signs or symptoms of TB	No		53	GREEN	EFV based regimen	No signs or symptoms of TB	GREEN	Inactive	LTFU	6-<9months	No			FAIR ADHERENCE	EFV based regimen
50+	Male	None	Married/Cohabiting	Rural	No	No	No	Outreach	Yes	Yes	Yes		No	YES	HIV WHO CLINICAL STAGE 2	No signs or symptoms of TB	Yes	RTI	55	GREEN	EFV based regimen	No signs or symptoms of TB	GREEN	Active			No			GOOD ADHERENCE	EFV based regimen
50+	Female	None	Married/Cohabiting	Urban	Yes	Don't Know	No	Facility	Yes	Yes	Yes		No	NO	HIV WHO CLINICAL STAGE 2	No signs or symptoms of TB	No		61	GREEN	EFV based regimen	No signs or symptoms of TB	GREEN	Inactive	LTFU	1-<3months	No			GOOD ADHERENCE	EFV based regimen
50+	Female	None	Married/Cohabiting	Urban	No	Yes	Yes	Outreach	Yes	Yes	Yes		No	NO	HIV WHO CLINICAL STAGE 1	No signs or symptoms of TB	No		60	GREEN	EFV based regimen	No signs or symptoms of TB	GREEN	Inactive	LTFU	<1month	No			FAIR ADHERENCE	EFV based regimen
50+	Male	None	Married/Cohabiting	Urban	No	No	No	Outreach	Yes	Yes	Yes		No	NO	HIV WHO CLINICAL STAGE 2	No signs or symptoms of TB	No		51	GREEN	EFV based regimen	No signs or symptoms of TB	GREEN	Active			No			GOOD ADHERENCE	EFV based regimen
50+	Female	None	Married/Cohabiting	Urban	No	Don't Know	Yes	Outreach	Yes	Yes	Yes		YES	YES	HIV WHO CLINICAL STAGE 2	No signs or symptoms of TB	No		46	GREEN	EFV based regimen	No signs or symptoms of TB	GREEN	Active			Yes	6-<9months	Suppressed	GOOD ADHERENCE	EFV based regimen
50+	Female	None	Married/Cohabiting	Urban	No	Yes	Yes	Outreach	Yes	Yes	Yes		No	NO	HIV WHO CLINICAL STAGE 2	No signs or symptoms of TB	Yes	RTI	56	GREEN	EFV based regimen	No signs or symptoms of TB	GREEN	Active			Yes	6-<9months	Suppressed	GOOD ADHERENCE	DTG based regimen
50+	Female	None	Married/Cohabiting	Urban	No	No	No	Outreach	Yes	Yes	Yes		YES	NO	HIV WHO CLINICAL STAGE 2	No signs or symptoms of TB	No		44	GREEN	EFV based regimen	No signs or symptoms of TB	GREEN	Active			Yes	6-<9months	Suppressed	GOOD ADHERENCE	EFV based regimen
50+	Male	None	Married/Cohabiting	Rural	No	No	No	Outreach	Yes	Yes	Yes		No	YES	HIV WHO CLINICAL STAGE 1	Suspect TB	Yes	RTI	46	YELLOW	EFV based regimen	No signs or symptoms of TB	GREEN	Active			No			GOOD ADHERENCE	DTG based regimen	Yes	New drug aavailable
0-9	Male	None	Never married	Rural	Yes	No	Yes	Facility	Yes	Yes	Yes		YES	NO	HIV WHO CLINICAL STAGE 3	No signs or symptoms of TB	Yes	RTI	8	GREEN	EFV based regimen	No signs or symptoms of TB	GREEN	Active			Yes	9-<12months	Non-suppressed	POOR ADHERENCE	PI based regimen
0-9	Female	None	Never married	Rural	Yes	No	No	Facility	Yes	Yes	Yes		No	NO	HIV WHO CLINICAL STAGE 2	No signs or symptoms of TB	No		13	GREEN	EFV based regimen	No signs or symptoms of TB	GREEN	Active			Yes	6-<9months	Suppressed	GOOD ADHERENCE	EFV based regimen
0-9	Female	None	Never married	Rural	No	No	No	Outreach	Yes	Yes	Yes		No	YES	HIV WHO CLINICAL STAGE 2	No signs or symptoms of TB	No		15	GREEN	EFV based regimen	No signs or symptoms of TB	GREEN	Active			Yes	9-<12months	Suppressed	FAIR ADHERENCE	EFV based regimen
0-9	Male	None	Never married	Rural	No	No	No	Outreach	Yes	Yes	Yes		No	NO	HIV WHO CLINICAL STAGE 1	No signs or symptoms of TB	No		17	GREEN	EFV based regimen	No signs or symptoms of TB	GREEN	Active			Yes	6-<9months	Suppressed	GOOD ADHERENCE	EFV based regimen
0-9	Male	None	Never married	Rural	No	No	No	Outreach	Yes	Yes	Yes		YES	YES	HIV WHO CLINICAL STAGE 2	No signs or symptoms of TB	Yes	RTI	9	GREEN	NVP based regimen	No signs or symptoms of TB	GREEN	Active			Yes	6-<9months	Non-suppressed	GOOD ADHERENCE	PI based regimen
0-9	Female	None	Never married	Rural	No	No	No	Outreach	Yes	Yes	Yes		No	YES	HIV WHO CLINICAL STAGE 2	No signs or symptoms of TB	No		18	GREEN	EFV based regimen	No signs or symptoms of TB	GREEN	Active			Yes	9-<12months	Non-suppressed	GOOD ADHERENCE	EFV based regimen
0-9	Male	None	Never married	Rural	No	No	No	Outreach	Yes	Yes	Yes		YES	YES	HIV WHO CLINICAL STAGE 2	No signs or symptoms of TB	No		13	GREEN	EFV based regimen	No signs or symptoms of TB	GREEN	Inactive	TRANSFER OUT	<1month	No			GOOD ADHERENCE	EFV based regimen
0-9	Female	None	Never married	Rural	No	No	No	Outreach	Yes	Yes	Yes		No	YES	HIV WHO CLINICAL STAGE 2	No signs or symptoms of TB	No		10	GREEN	EFV based regimen	No signs or symptoms of TB	GREEN	Active			Yes	9-<12months	Non-suppressed	GOOD ADHERENCE	EFV based regimen
0-9	Female	None	Never married	Rural	Yes	No	No	Outreach	Yes	Yes	Yes		No	YES	HIV WHO CLINICAL STAGE 2	No signs or symptoms of TB	No		10	GREEN	PI based regimen	No signs or symptoms of TB	GREEN	Active			Yes	6-<9months	Suppressed	GOOD ADHERENCE	PI based regimen
0-9	Male	None	Never married	Rural	No	No	No	Outreach	Yes	Yes	Yes		No	YES	HIV WHO CLINICAL STAGE 2	No signs or symptoms of TB	Yes	RTI	19	GREEN	EFV based regimen	No signs or symptoms of TB	GREEN	Active			Yes	6-<9months	Suppressed	GOOD ADHERENCE	EFV based regimen
0-9	Female	None	Never married	Rural	No	No	No	Outreach	Yes	Yes	Yes		YES	YES	HIV WHO CLINICAL STAGE 2	No signs or symptoms of TB	No		15	GREEN	EFV based regimen	No signs or symptoms of TB	GREEN	Active			No			GOOD ADHERENCE	EFV based regimen
0-9	Female	None	Never married	Urban	Yes	No	Yes	Facility	Yes	Yes	Yes		No	YES	HIV WHO CLINICAL STAGE 2	No signs or symptoms of TB	No		7	GREEN	PI based regimen	No signs or symptoms of TB	GREEN	Active			No			GOOD ADHERENCE	PI based regimen
0-9	Female	None	Never married	Urban	No	No	No	Outreach	Yes	Yes	Yes		No	YES	HIV WHO CLINICAL STAGE 2	No signs or symptoms of TB	No		14	GREEN	PI based regimen	No signs or symptoms of TB	GREEN	Active			Yes	9-<12months	Suppressed	GOOD ADHERENCE	PI based regimen
0-9	Male	None	Never married	Urban	No	No	No	Outreach	Yes	Yes	Yes		YES	YES	HIV WHO CLINICAL STAGE 2	No signs or symptoms of TB	No		18	GREEN	EFV based regimen	No signs or symptoms of TB	GREEN	Active			Yes	6-<9months	Non-suppressed	GOOD ADHERENCE	EFV based regimen
0-9	Female	None	Never married	Urban	No	No	No	Outreach	Yes	Yes	Yes		YES	NO	HIV WHO CLINICAL STAGE 2	No signs or symptoms of TB	Yes	RTI	26	GREEN	PI based regimen	No signs or symptoms of TB	GREEN	Active			Yes	6-<9months	Suppressed	GOOD ADHERENCE	PI based regimen
0-9	Male	None	Never married	Urban	No	No	No	Outreach	Yes	Yes	Yes		No	YES	HIV WHO CLINICAL STAGE 2	No signs or symptoms of TB	No		11	GREEN	EFV based regimen	No signs or symptoms of TB	GREEN	Inactive	LTFU	1-<3months	No			GOOD ADHERENCE	EFV based regimen
0-9	Male	None	Never married	Urban	No	No	No	Outreach	Yes	Yes	Yes		YES	NO	HIV WHO CLINICAL STAGE 2	No signs or symptoms of TB	No		9	GREEN	PI based regimen	No signs or symptoms of TB	GREEN	Active			No			GOOD ADHERENCE	PI based regimen
0-9	Male	None	Never married	Urban	No	No	No	Outreach	Yes	Yes	Yes		YES	NO	HIV WHO CLINICAL STAGE 2	No signs or symptoms of TB	No		15	GREEN	EFV based regimen	No signs or symptoms of TB	GREEN	Active			Yes	6-<9months	Suppressed	GOOD ADHERENCE	EFV based regimen
10_19	Female	None	Never married	Urban	No	No	No	Outreach	Yes	Yes	Yes		YES	NO	HIV WHO CLINICAL STAGE 2	No signs or symptoms of TB	No		60	GREEN	EFV based regimen	No signs or symptoms of TB	GREEN	Inactive	TRANSFER OUT	3-<6months	No			GOOD ADHERENCE	EFV based regimen
30-39	Male	None	Never married	Rural	No	No	No	Outreach	Yes	Yes	Yes		YES	YES	HIV WHO CLINICAL STAGE 1	No signs or symptoms of TB	No		70	GREEN	EFV based regimen	No signs or symptoms of TB	GREEN	Active			No			GOOD ADHERENCE	EFV based regimen
30-39	Female	None	Never married	Urban	No	No	No	Outreach	Yes	Yes	Yes		No	NO	HIV WHO CLINICAL STAGE 2	No signs or symptoms of TB	No		78	GREEN	EFV based regimen	No signs or symptoms of TB	GREEN	Inactive	DIED	6-<9months	No			GOOD ADHERENCE	EFV based regimen
30-39	Female	None	Widowed	Rural	No	No	No	Outreach	Yes	Yes	Yes		No	YES	HIV WHO CLINICAL STAGE 2	No signs or symptoms of TB	No		57	GREEN	EFV based regimen	No signs or symptoms of TB	GREEN	Inactive	TRANSFER OUT	3-<6months	No			GOOD ADHERENCE	EFV based regimen
30-39	Female	None	Widowed	Rural	No	Don't Know	Yes	Outreach	Yes	Yes	Yes		YES	YES	HIV WHO CLINICAL STAGE 1	No signs or symptoms of TB	Yes	RTI	60	GREEN	EFV based regimen	No signs or symptoms of TB	GREEN	Active			No			GOOD ADHERENCE	EFV based regimen
40-49	Female	None	Widowed	Rural	No	No	No	Facility	Yes	Yes	Yes		No	NO	HIV WHO CLINICAL STAGE 2	No signs or symptoms of TB	Yes	RTI	48	GREEN	EFV based regimen	No signs or symptoms of TB	GREEN	Active			No			GOOD ADHERENCE	DTG based regimen
40-49	Female	None	Widowed	Rural	No	No	Yes	Outreach	Yes	Yes	Yes		YES	NO	HIV WHO CLINICAL STAGE 2	No signs or symptoms of TB	No		50	GREEN	EFV based regimen	No signs or symptoms of TB	GREEN	Active			No			GOOD ADHERENCE	EFV based regimen
40-49	Female	None	Widowed	Rural	No	No	Yes	Outreach	Yes	Yes	Yes		YES	YES	HIV WHO CLINICAL STAGE 2	No signs or symptoms of TB	No		52	GREEN	EFV based regimen	No signs or symptoms of TB	GREEN	Active			No			GOOD ADHERENCE	EFV based regimen
40-49	Female	None	Widowed	Rural	No	No	No	Outreach	Yes	Yes	Yes		YES	NO	HIV WHO CLINICAL STAGE 2	No signs or symptoms of TB	No		48	GREEN	EFV based regimen	No signs or symptoms of TB	GREEN	Active			Yes	9-<12months	Suppressed	GOOD ADHERENCE	EFV based regimen
40-49	Female	None	Widowed	Rural	No	No	No	Outreach	Yes	Yes	Yes		No	NO	HIV WHO CLINICAL STAGE 2	No signs or symptoms of TB	No		52	GREEN	EFV based regimen	No signs or symptoms of TB	GREEN	Active			Yes	6-<9months	Suppressed	GOOD ADHERENCE	DTG based regimen	Yes	New drug aavailable
40-49	Female	None	Widowed	Rural	No	Don't Know	Yes	Outreach	Yes	Yes	Yes		YES	NO	HIV WHO CLINICAL STAGE 2	No signs or symptoms of TB	No		64	GREEN	EFV based regimen	No signs or symptoms of TB	GREEN	Active			Yes	6-<9months	Suppressed	GOOD ADHERENCE	DTG based regimen	Yes	New drug aavailable
40-49	Female	None	Widowed	Rural	No	No	Yes	Outreach	Yes	Yes	Yes		YES	YES	HIV WHO CLINICAL STAGE 2	No signs or symptoms of TB	No		51	GREEN	EFV based regimen	No signs or symptoms of TB	GREEN	Active			Yes	9-<12months	Suppressed	GOOD ADHERENCE	DTG based regimen	Yes	New drug aavailable
40-49	Female	None	Widowed	Rural	No	No	Yes	Outreach	Yes	Yes	Yes		No	YES	HIV WHO CLINICAL STAGE 2	No signs or symptoms of TB	No		65	GREEN	EFV based regimen	No signs or symptoms of TB	GREEN	Inactive	LTFU	<1month	No			FAIR ADHERENCE	EFV based regimen
40-49	Female	None	Widowed	Urban	No	No	No	Outreach	Yes	Yes	Yes		YES	YES	HIV WHO CLINICAL STAGE 2	No signs or symptoms of TB	No		44	GREEN	EFV based regimen	No signs or symptoms of TB	GREEN	Active			Yes	9-<12months	Suppressed	GOOD ADHERENCE	EFV based regimen
50+	Male	None	Widowed	Rural	No	Yes	Yes	Outreach	Yes	Yes	Yes		YES	NO	HIV WHO CLINICAL STAGE 1	No signs or symptoms of TB	No		53	GREEN	EFV based regimen	No signs or symptoms of TB	GREEN	Active			No			GOOD ADHERENCE	EFV based regimen
50+	Female	None	Widowed	Rural	No	No	Yes	Outreach	Yes	Yes	Yes		No	YES	HIV WHO CLINICAL STAGE 2	No signs or symptoms of TB	No		60	GREEN	EFV based regimen	No signs or symptoms of TB	GREEN	Inactive	TRANSFER OUT	1-<3months	No			GOOD ADHERENCE	EFV based regimen
50+	Female	None	Widowed	Rural	No	No	No	Outreach	Yes	Yes	Yes		No	YES	HIV WHO CLINICAL STAGE 2	No signs or symptoms of TB	No		47	GREEN	EFV based regimen	No signs or symptoms of TB	GREEN	Inactive	TRANSFER OUT	1-<3months	No			GOOD ADHERENCE	EFV based regimen
50+	Female	None	Widowed	Rural	No	No	No	Outreach	Yes	Yes	Yes		YES	NO	HIV WHO CLINICAL STAGE 2	No signs or symptoms of TB	Yes	RTI	56	GREEN	EFV based regimen	No signs or symptoms of TB	GREEN	Active			Yes	6-<9months	Suppressed	GOOD ADHERENCE	EFV based regimen
50+	Female	None	Widowed	Urban	No	No	Yes	Outreach	Yes	Yes	Yes		YES	YES	HIV WHO CLINICAL STAGE 2	No signs or symptoms of TB	No		78	GREEN	EFV based regimen	No signs or symptoms of TB	GREEN	Active			Yes	6-<9months	Suppressed	GOOD ADHERENCE	DTG based regimen	Yes	New drug aavailable
50+	Female	None	Widowed	Urban	No	No	No	Outreach	Yes	Yes	Yes		YES	NO	HIV WHO CLINICAL STAGE 2	No signs or symptoms of TB	No		58	GREEN	EFV based regimen	No signs or symptoms of TB	GREEN	Active			Yes	6-<9months	Suppressed	GOOD ADHERENCE	EFV based regimen
50+	Female	None	Widowed	Urban	No	No	No	Outreach	Yes	Yes	Yes		No	NO	HIV WHO CLINICAL STAGE 2	No signs or symptoms of TB	No		41	GREEN	EFV based regimen	No signs or symptoms of TB	GREEN	Active			Yes	6-<9months	Suppressed	GOOD ADHERENCE	EFV based regimen
50+	Male	None	Widowed	Urban	No	No	No	Outreach	Yes	Yes	Yes		No	YES	HIV WHO CLINICAL STAGE 2	No signs or symptoms of TB	No		60	GREEN	EFV based regimen	No signs or symptoms of TB	YELLOW	Inactive	DIED	3-<6months	No			GOOD ADHERENCE	EFV based regimen
50+	Female	None	Widowed	Urban	Yes	Don't Know	No	Outreach	Yes	Yes	Yes		YES	YES	HIV WHO CLINICAL STAGE 2	No signs or symptoms of TB	No		64	GREEN	EFV based regimen	No signs or symptoms of TB	GREEN	Active			Yes	6-<9months	Suppressed	GOOD ADHERENCE	EFV based regimen
40-49	Male	None	Divorced/Separated	Rural	No	No	Yes	Outreach	No
30-39	Male	None	Married/Cohabiting	Rural	Yes	Yes	Yes	Outreach	No
40-49	Male	None	Married/Cohabiting	Urban	No	Yes	Yes	Outreach	No
50+	Male	None	Married/Cohabiting	Urban	No	No	Yes	Outreach	No
20-29	Male	None	Never married	Rural	No	No	No	Outreach	No
20-29	Male	None	Never married	Urban	No	No	No	Outreach	No
30-39	Female	Primary	Divorced/Separated	Urban	Yes	No	No	Outreach	No	Yes	No	>28	YES	YES	HIV WHO CLINICAL STAGE 2	No signs or symptoms of TB	Yes	RTI	29	GREEN	EFV based regimen	Currently on TB treatment	RED	Inactive	DIED	3-<6months	No			GOOD ADHERENCE	EFV based regimen
40-49	Male	Primary	Divorced/Separated	Rural	No	Don't Know	Yes	Outreach	Yes	Yes	No	7_28	YES	YES	HIV WHO CLINICAL STAGE 2	No signs or symptoms of TB	No		50	GREEN	EFV based regimen	No signs or symptoms of TB	GREEN	Inactive	LTFU	6-<9months	No			GOOD ADHERENCE	EFV based regimen
40-49	Male	Primary	Divorced/Separated	Urban	No	Don't Know	No	Outreach	Yes	Yes	No	7_28	No	NO	HIV WHO CLINICAL STAGE 2	No signs or symptoms of TB	No		43	YELLOW	EFV based regimen	No signs or symptoms of TB	YELLOW	Inactive	TRANSFER OUT	6-<9months	No			GOOD ADHERENCE	EFV based regimen
50+	Male	Primary	Divorced/Separated	Rural	Yes	No	No	Outreach	Yes	Yes	No	1-<7	YES	NO	HIV WHO CLINICAL STAGE 1	No signs or symptoms of TB	No		54	GREEN	EFV based regimen	No signs or symptoms of TB	GREEN	Active			No			GOOD ADHERENCE	EFV based regimen
20-29	Female	Primary	Married/Cohabiting	Rural	Yes	Don't Know	Yes	Outreach	Yes	Yes	No	1-<7	No	YES	HIV WHO CLINICAL STAGE 2	No signs or symptoms of TB	No		58	GREEN	EFV based regimen	No signs or symptoms of TB	GREEN	Inactive	LTFU	6-<9months	No			GOOD ADHERENCE	EFV based regimen
20-29	Female	Primary	Married/Cohabiting	Urban	No	No	No	Outreach	Yes	Yes	No	1-<7	YES	YES	HIV WHO CLINICAL STAGE 2	No signs or symptoms of TB	No		48	GREEN	EFV based regimen	No signs or symptoms of TB	GREEN	Active			No			GOOD ADHERENCE	EFV based regimen
30-39	Female	Primary	Married/Cohabiting	Rural	No	No	Yes	Outreach	Yes	Yes	No	1-<7	No	YES	HIV WHO CLINICAL STAGE 2	No signs or symptoms of TB	No		52	GREEN	EFV based regimen	No signs or symptoms of TB	GREEN	Active			Yes	6-<9months	Suppressed	GOOD ADHERENCE	DTG based regimen	Yes	New drug aavailable
30-39	Male	Primary	Married/Cohabiting	Urban	Yes	No	Yes	Outreach	Yes	Yes	No	7_28	YES	YES	HIV WHO CLINICAL STAGE 1	No signs or symptoms of TB	No		56	GREEN	EFV based regimen	No signs or symptoms of TB	GREEN	Inactive	LTFU	9-<12months	Yes	6-<9months	Suppressed	GOOD ADHERENCE	EFV based regimen
40-49	Female	Primary	Married/Cohabiting	Rural	Yes	Yes	Yes	Facility	Yes	Yes	No	7_28	YES	NO	HIV WHO CLINICAL STAGE 2	No signs or symptoms of TB	Yes	RTI	48	GREEN	EFV based regimen	No signs or symptoms of TB	GREEN	Active			No			GOOD ADHERENCE	DTG based regimen	Yes	New drug aavailable
40-49	Female	Primary	Married/Cohabiting	Rural	Yes	No	Yes	Outreach	Yes	Yes	No	1-<7	No	YES	HIV WHO CLINICAL STAGE 2	No signs or symptoms of TB	No		75	GREEN	EFV based regimen	No signs or symptoms of TB	GREEN	Active			Yes	9-<12months	Suppressed	GOOD ADHERENCE	DTG based regimen	Yes	New drug aavailable
40-49	Female	Primary	Married/Cohabiting	Urban	No	No	Yes	Outreach	Yes	Yes	No	1-<7	No	YES	HIV WHO CLINICAL STAGE 2	No signs or symptoms of TB	No		55	GREEN	EFV based regimen	No signs or symptoms of TB	GREEN	Active			Yes	6-<9months	Suppressed	GOOD ADHERENCE	DTG based regimen
40-49	Female	Primary	Married/Cohabiting	Rural	Yes	No	No	Outreach	Yes	Yes	No	1-<7	YES	YES	HIV WHO CLINICAL STAGE 2	Suspect TB	No		52	GREEN	EFV based regimen	No signs or symptoms of TB	GREEN	Active			Yes	6-<9months	Suppressed	GOOD ADHERENCE	DTG based regimen	Yes	New drug aavailable
50+	Male	Primary	Married/Cohabiting	Rural	Yes	Don't Know	No	Outreach	Yes	Yes	No	1-<7	YES	NO	HIV WHO CLINICAL STAGE 2	No signs or symptoms of TB	No		64	GREEN	EFV based regimen	No signs or symptoms of TB	GREEN	Active			No			GOOD ADHERENCE	EFV based regimen
30-39	Female	Primary	Widowed	Rural	No	Don't Know	Yes	Outreach	Yes	Yes	No	1-<7	YES	YES	HIV WHO CLINICAL STAGE 2	No signs or symptoms of TB	No		64	GREEN	EFV based regimen	No signs or symptoms of TB	GREEN	Active			No			GOOD ADHERENCE	EFV based regimen
10_19	Female	Primary	Divorced/Separated	Rural	No	Don't Know	No	Outreach	Yes	Yes	Yes		No	YES	HIV WHO CLINICAL STAGE 2	No signs or symptoms of TB	No		49	GREEN	EFV based regimen	No signs or symptoms of TB	GREEN	Inactive	TRANSFER OUT	9-<12months	No			GOOD ADHERENCE	EFV based regimen
20-29	Male	Primary	Divorced/Separated	Rural	Yes	Don't Know	Yes	Outreach	Yes	Yes	Yes		No	YES	HIV WHO CLINICAL STAGE 2	No signs or symptoms of TB	No		44	GREEN	EFV based regimen	No signs or symptoms of TB	RED	Inactive	LTFU	3-<6months	No			GOOD ADHERENCE	EFV based regimen
20-29	Female	Primary	Divorced/Separated	Rural	Yes	Don't Know	Yes	Outreach	Yes	Yes	Yes		No	YES	HIV WHO CLINICAL STAGE 2	No signs or symptoms of TB	No		58	GREEN	EFV based regimen	No signs or symptoms of TB	GREEN	Active			Yes	9-<12months	Suppressed	GOOD ADHERENCE	EFV based regimen
20-29	Female	Primary	Divorced/Separated	Rural	No	No	No	Outreach	Yes	Yes	Yes		No	YES	HIV WHO CLINICAL STAGE 2	No signs or symptoms of TB	No		52	GREEN	EFV based regimen	No signs or symptoms of TB	GREEN	Active			No			FAIR ADHERENCE	EFV based regimen
20-29	Female	Primary	Divorced/Separated	Rural	Yes	No	No	Outreach	Yes	Yes	Yes		No	NO	HIV WHO CLINICAL STAGE 2	No signs or symptoms of TB	No		58	GREEN	EFV based regimen	No signs or symptoms of TB	GREEN	Active			Yes	3-<6months	Suppressed	GOOD ADHERENCE	EFV based regimen
20-29	Female	Primary	Divorced/Separated	Rural	No	No	No	Outreach	Yes	Yes	Yes		No	YES	HIV WHO CLINICAL STAGE 2	No signs or symptoms of TB	No		63	GREEN	EFV based regimen	No signs or symptoms of TB	GREEN	Inactive	TRANSFER OUT	<1month	No			FAIR ADHERENCE	EFV based regimen
20-29	Female	Primary	Divorced/Separated	Urban	Yes	Don't Know	Yes	Facility	Yes	Yes	Yes		YES	NO	HIV WHO CLINICAL STAGE 2	No signs or symptoms of TB	No		51	GREEN	EFV based regimen	No signs or symptoms of TB	GREEN	Active			No			GOOD ADHERENCE	EFV based regimen
20-29	Female	Primary	Divorced/Separated	Urban	No	No	No	Outreach	Yes	Yes	Yes		No	YES	HIV WHO CLINICAL STAGE 2	No signs or symptoms of TB	No		52	GREEN	EFV based regimen	No signs or symptoms of TB	GREEN	Active			No			POOR ADHERENCE	EFV based regimen
20-29	Female	Primary	Divorced/Separated	Urban	No	No	No	Outreach	Yes	Yes	Yes		YES	NO	HIV WHO CLINICAL STAGE 2	No signs or symptoms of TB	No		56	GREEN	EFV based regimen	No signs or symptoms of TB	GREEN	Inactive	TRANSFER OUT	6-<9months	No			GOOD ADHERENCE	EFV based regimen
20-29	Female	Primary	Divorced/Separated	Urban	Yes	No	No	Outreach	Yes	Yes	Yes		No	YES	HIV WHO CLINICAL STAGE 2	No signs or symptoms of TB	No		63	GREEN	EFV based regimen	No signs or symptoms of TB	GREEN	Active			No			GOOD ADHERENCE	EFV based regimen
20-29	Female	Primary	Divorced/Separated	Urban	Yes	No	Yes	Outreach	Yes	Yes	Yes		YES	YES	HIV WHO CLINICAL STAGE 2	No signs or symptoms of TB	No		63	GREEN	EFV based regimen	No signs or symptoms of TB	GREEN	Active			Yes	6-<9months	Suppressed	GOOD ADHERENCE	DTG based regimen	Yes	New drug aavailable
20-29	Female	Primary	Divorced/Separated	Urban	Yes	No	No	Outreach	Yes	Yes	Yes		YES	NO	HIV WHO CLINICAL STAGE 2	No signs or symptoms of TB	No		50	GREEN	EFV based regimen	No signs or symptoms of TB	GREEN	Inactive	TRANSFER OUT	1-<3months	No			GOOD ADHERENCE	EFV based regimen
30-39	Male	Primary	Divorced/Separated	Rural	Yes	Don't Know	Yes	Outreach	Yes	Yes	Yes		No	YES	HIV WHO CLINICAL STAGE 2	No signs or symptoms of TB	Yes	RTI	47	GREEN	EFV based regimen	No signs or symptoms of TB	GREEN	Active			Yes	9-<12months	Suppressed	GOOD ADHERENCE	DTG based regimen	Yes	New drug aavailable
30-39	Female	Primary	Divorced/Separated	Rural	No	Don't Know	Yes	Outreach	Yes	Yes	Yes		No	YES	HIV WHO CLINICAL STAGE 1	No signs or symptoms of TB	No		57	GREEN	EFV based regimen	No signs or symptoms of TB	GREEN	Active			No			GOOD ADHERENCE	EFV based regimen
30-39	Female	Primary	Divorced/Separated	Rural	No	No	Yes	Outreach	Yes	Yes	Yes		YES	YES	HIV WHO CLINICAL STAGE 2	No signs or symptoms of TB	No		49	GREEN	EFV based regimen	No signs or symptoms of TB	GREEN	Active			No			GOOD ADHERENCE	EFV based regimen
30-39	Female	Primary	Divorced/Separated	Rural	No	Don't Know	Yes	Outreach	Yes	Yes	Yes		No	YES	HIV WHO CLINICAL STAGE 2	No signs or symptoms of TB	No		46	GREEN	EFV based regimen	No signs or symptoms of TB	GREEN	Active			No			GOOD ADHERENCE	EFV based regimen
30-39	Male	Primary	Divorced/Separated	Rural	No	No	No	Outreach	Yes	Yes	Yes		YES	YES	HIV WHO CLINICAL STAGE 2	No signs or symptoms of TB	No		49	GREEN	EFV based regimen	No signs or symptoms of TB	GREEN	Active			No			GOOD ADHERENCE	EFV based regimen
30-39	Female	Primary	Divorced/Separated	Rural	No	No	No	Outreach	Yes	Yes	Yes		No	NO	HIV WHO CLINICAL STAGE 2	No signs or symptoms of TB	No		57	GREEN	EFV based regimen	No signs or symptoms of TB	GREEN	Inactive	TRANSFER OUT	3-<6months	No			GOOD ADHERENCE	EFV based regimen
30-39	Female	Primary	Divorced/Separated	Rural	No	Don't Know	No	Outreach	Yes	Yes	Yes		YES	YES	HIV WHO CLINICAL STAGE 2	No signs or symptoms of TB	No		58	GREEN	EFV based regimen	No signs or symptoms of TB	GREEN	Active			No			GOOD ADHERENCE	EFV based regimen
30-39	Female	Primary	Divorced/Separated	Rural	No	Don't Know	Yes	Outreach	Yes	Yes	Yes		YES	NO	HIV WHO CLINICAL STAGE 2	No signs or symptoms of TB	No		52	GREEN	EFV based regimen	No signs or symptoms of TB	GREEN	Inactive	TRANSFER OUT	1-<3months	No			FAIR ADHERENCE	EFV based regimen
30-39	Male	Primary	Divorced/Separated	Rural	No	No	No	Outreach	Yes	Yes	Yes		YES	YES	HIV WHO CLINICAL STAGE 2	No signs or symptoms of TB	No		59	GREEN	EFV based regimen	No signs or symptoms of TB	GREEN	Active			No			GOOD ADHERENCE	EFV based regimen
30-39	Male	Primary	Divorced/Separated	Rural	No	No	No	Outreach	Yes	Yes	Yes		YES	YES	HIV WHO CLINICAL STAGE 2	No signs or symptoms of TB	No		54	GREEN	EFV based regimen	No signs or symptoms of TB	GREEN	Active			Yes	6-<9months	Suppressed	GOOD ADHERENCE	DTG based regimen	Yes	New drug aavailable
30-39	Female	Primary	Divorced/Separated	Rural	No	No	No	Outreach	Yes	Yes	Yes		YES	YES	HIV WHO CLINICAL STAGE 2	No signs or symptoms of TB	No		47	GREEN	EFV based regimen	No signs or symptoms of TB	GREEN	Active			Yes	3-<6months	Suppressed	GOOD ADHERENCE	DTG based regimen
30-39	Female	Primary	Divorced/Separated	Rural	No	Don't Know	No	Outreach	Yes	Yes	Yes		YES	YES	HIV WHO CLINICAL STAGE 2	No signs or symptoms of TB	No		61	GREEN	EFV based regimen	No signs or symptoms of TB	GREEN	Active			No			GOOD ADHERENCE	EFV based regimen
30-39	Female	Primary	Divorced/Separated	Rural	No	No	No	Outreach	Yes	Yes	Yes		YES	NO	HIV WHO CLINICAL STAGE 2	No signs or symptoms of TB	No		52	GREEN	EFV based regimen	No signs or symptoms of TB	GREEN	Active			No			GOOD ADHERENCE	EFV based regimen
30-39	Male	Primary	Divorced/Separated	Rural	No	No	No	Outreach	Yes	Yes	Yes		YES	NO	HIV WHO CLINICAL STAGE 2	No signs or symptoms of TB	No		52	GREEN	EFV based regimen	No signs or symptoms of TB	GREEN	Active			No			GOOD ADHERENCE	EFV based regimen
30-39	Female	Primary	Divorced/Separated	Rural	Yes	Don't Know	Yes	Outreach	Yes	Yes	Yes		No	YES	HIV WHO CLINICAL STAGE 2	No signs or symptoms of TB	No		62	GREEN	EFV based regimen	No signs or symptoms of TB	GREEN	Active			No			GOOD ADHERENCE	EFV based regimen
30-39	Female	Primary	Divorced/Separated	Rural	No	No	Yes	Outreach	Yes	Yes	Yes		YES	YES	HIV WHO CLINICAL STAGE 2	No signs or symptoms of TB	No		60	GREEN	EFV based regimen	No signs or symptoms of TB	GREEN	Active			No			GOOD ADHERENCE	EFV based regimen
30-39	Male	Primary	Divorced/Separated	Urban	No	Don't Know	Yes	Facility	Yes	Yes	Yes		YES	NO	HIV WHO CLINICAL STAGE 2	No signs or symptoms of TB	No		53	YELLOW	EFV based regimen	No signs or symptoms of TB	GREEN	Active			Yes	9-<12months	Suppressed	GOOD ADHERENCE	DTG based regimen
30-39	Female	Primary	Divorced/Separated	Urban	No	Don't Know	No	Facility	Yes	Yes	Yes		YES	NO	HIV WHO CLINICAL STAGE 2	No signs or symptoms of TB	No		63	GREEN	EFV based regimen	No signs or symptoms of TB	GREEN	Active			Yes	6-<9months	Suppressed	GOOD ADHERENCE	DTG based regimen
30-39	Male	Primary	Divorced/Separated	Urban	No	Don't Know	No	Facility	Yes	Yes	Yes		No	YES	HIV WHO CLINICAL STAGE 2	No signs or symptoms of TB	No		47	YELLOW	EFV based regimen	No signs or symptoms of TB	GREEN	Active			Yes	6-<9months	Suppressed	GOOD ADHERENCE	PI based regimen
30-39	Female	Primary	Divorced/Separated	Urban	Yes	No	Yes	Outreach	Yes	Yes	Yes		No	YES	HIV WHO CLINICAL STAGE 2	No signs or symptoms of TB	No		69	GREEN	EFV based regimen	No signs or symptoms of TB	GREEN	Active			Yes	6-<9months	Suppressed	GOOD ADHERENCE	DTG based regimen	Yes	New drug aavailable
30-39	Male	Primary	Divorced/Separated	Urban	No	No	No	Outreach	Yes	Yes	Yes		No	YES	HIV WHO CLINICAL STAGE 2	No signs or symptoms of TB	Yes	RTI	55	YELLOW	EFV based regimen	Currently on TB treatment	GREEN	Inactive	DIED	3-<6months	No			GOOD ADHERENCE	EFV based regimen
30-39	Female	Primary	Divorced/Separated	Urban	No	No	No	Outreach	Yes	Yes	Yes		No	NO	HIV WHO CLINICAL STAGE 2	No signs or symptoms of TB	No		54	GREEN	EFV based regimen	No signs or symptoms of TB	GREEN	Inactive	LTFU	3-<6months	No			GOOD ADHERENCE	EFV based regimen
30-39	Male	Primary	Divorced/Separated	Urban	Yes	No	No	Outreach	Yes	Yes	Yes		No	YES	HIV WHO CLINICAL STAGE 1	No signs or symptoms of TB	No		80	GREEN	EFV based regimen	No signs or symptoms of TB	GREEN	Inactive	LTFU	<1month	No			FAIR ADHERENCE	EFV based regimen
30-39	Male	Primary	Divorced/Separated	Urban	No	No	No	Outreach	Yes	Yes	Yes		YES	NO	HIV WHO CLINICAL STAGE 2	No signs or symptoms of TB	No		49	GREEN	EFV based regimen	No signs or symptoms of TB	GREEN	Active			No			GOOD ADHERENCE	EFV based regimen
30-39	Male	Primary	Divorced/Separated	Urban	No	Don't Know	No	Outreach	Yes	Yes	Yes		YES	NO	HIV WHO CLINICAL STAGE 2	No signs or symptoms of TB	No		50	GREEN	EFV based regimen	No signs or symptoms of TB	GREEN	Inactive	DIED	1-<3months	No			GOOD ADHERENCE	EFV based regimen
40-49	Male	Primary	Divorced/Separated	Rural	No	No	No	Outreach	Yes	Yes	Yes		No	YES	HIV WHO CLINICAL STAGE 1	No signs or symptoms of TB	No		50	GREEN	EFV based regimen	No signs or symptoms of TB	GREEN	Active			No			GOOD ADHERENCE	EFV based regimen
40-49	Male	Primary	Divorced/Separated	Rural	Yes	No	No	Outreach	Yes	Yes	Yes		YES	YES	HIV WHO CLINICAL STAGE 2	No signs or symptoms of TB	No		55	GREEN	EFV based regimen	No signs or symptoms of TB	GREEN	Inactive	TRANSFER OUT	3-<6months	No			GOOD ADHERENCE	EFV based regimen
40-49	Male	Primary	Divorced/Separated	Rural	No	No	No	Outreach	Yes	Yes	Yes		No	YES	HIV WHO CLINICAL STAGE 2	No signs or symptoms of TB	No		55	GREEN	EFV based regimen	No signs or symptoms of TB	GREEN	Inactive	TRANSFER OUT	3-<6months	No			GOOD ADHERENCE	EFV based regimen
40-49	Female	Primary	Divorced/Separated	Rural	No	No	Yes	Outreach	Yes	Yes	Yes		YES	YES	HIV WHO CLINICAL STAGE 2	No signs or symptoms of TB	No		60	GREEN	EFV based regimen	No signs or symptoms of TB	GREEN	Active			No			GOOD ADHERENCE	EFV based regimen
40-49	Female	Primary	Divorced/Separated	Rural	No	Yes	No	Outreach	Yes	Yes	Yes		YES	NO	HIV WHO CLINICAL STAGE 2	No signs or symptoms of TB	No		50	GREEN	EFV based regimen	No signs or symptoms of TB	GREEN	Active			No			GOOD ADHERENCE	EFV based regimen
40-49	Male	Primary	Divorced/Separated	Rural	No	Yes	Yes	Outreach	Yes	Yes	Yes		No	YES	HIV WHO CLINICAL STAGE 2	No signs or symptoms of TB	No		58	GREEN	EFV based regimen	No signs or symptoms of TB	GREEN	Inactive	LTFU	6-<9months	No			GOOD ADHERENCE	EFV based regimen
40-49	Female	Primary	Divorced/Separated	Rural	No	Don't Know	Yes	Outreach	Yes	Yes	Yes		YES	NO	HIV WHO CLINICAL STAGE 2	No signs or symptoms of TB	No		64	GREEN	EFV based regimen	No signs or symptoms of TB	GREEN	Active			No			GOOD ADHERENCE	EFV based regimen
40-49	Female	Primary	Divorced/Separated	Urban	No	Don't Know	No	Facility	Yes	Yes	Yes		No	YES	HIV WHO CLINICAL STAGE 2	No signs or symptoms of TB	No		48	GREEN	EFV based regimen	No signs or symptoms of TB	GREEN	Active			No			GOOD ADHERENCE	DTG based regimen	Yes	New drug aavailable
40-49	Male	Primary	Divorced/Separated	Urban	No	Yes	Yes	Outreach	Yes	Yes	Yes		No	NO	HIV WHO CLINICAL STAGE 2	No signs or symptoms of TB	No		85	GREEN	EFV based regimen	No signs or symptoms of TB	GREEN	Inactive	LTFU	<1month	No			GOOD ADHERENCE	EFV based regimen
40-49	Female	Primary	Divorced/Separated	Urban	Yes	No	No	Outreach	Yes	Yes	Yes		YES	YES	HIV WHO CLINICAL STAGE 2	No signs or symptoms of TB	No		58	GREEN	EFV based regimen	No signs or symptoms of TB	GREEN	Active			Yes	3-<6months	Suppressed	GOOD ADHERENCE	EFV based regimen
40-49	Female	Primary	Divorced/Separated	Urban	Yes	No	No	Outreach	Yes	Yes	Yes		YES	NO	HIV WHO CLINICAL STAGE 2	No signs or symptoms of TB	No		59	GREEN	EFV based regimen	No signs or symptoms of TB	GREEN	Active			Yes	6-<9months	Suppressed	GOOD ADHERENCE	EFV based regimen
50+	Female	Primary	Divorced/Separated	Rural	Yes	No	No	Outreach	Yes	Yes	Yes		YES	YES	HIV WHO CLINICAL STAGE 3	Currently on TB treatment	Yes	RTI	48	GREEN	EFV based regimen	No signs or symptoms of TB	GREEN	Active			Yes	6-<9months	Suppressed	GOOD ADHERENCE	EFV based regimen	Yes	New drug aavailable
50+	Female	Primary	Divorced/Separated	Rural	No	Yes	Yes	Facility	Yes	Yes	Yes		YES	NO	HIV WHO CLINICAL STAGE 2	No signs or symptoms of TB	Yes	RTI	65	GREEN	EFV based regimen	No signs or symptoms of TB	GREEN	Active			No			FAIR ADHERENCE	EFV based regimen
50+	Female	Primary	Divorced/Separated	Rural	No	No	Yes	Outreach	Yes	Yes	Yes		No	NO	HIV WHO CLINICAL STAGE 2	No signs or symptoms of TB	No		64	GREEN	EFV based regimen	No signs or symptoms of TB	GREEN	Active			Yes	6-<9months	Suppressed	GOOD ADHERENCE	DTG based regimen	Yes	New drug aavailable
50+	Male	Primary	Divorced/Separated	Rural	No	No	Yes	Outreach	Yes	Yes	Yes		No	NO	HIV WHO CLINICAL STAGE 2	No signs or symptoms of TB	No		63	GREEN	EFV based regimen	No signs or symptoms of TB	GREEN	Active			Yes	3-<6months	Suppressed	GOOD ADHERENCE	EFV based regimen
50+	Female	Primary	Divorced/Separated	Rural	No	No	No	Outreach	Yes	Yes	Yes		YES	NO	HIV WHO CLINICAL STAGE 2	No signs or symptoms of TB	No		31	YELLOW	EFV based regimen	No signs or symptoms of TB	YELLOW	Active			No			GOOD ADHERENCE	EFV based regimen
50+	Male	Primary	Divorced/Separated	Rural	No	No	No	Outreach	Yes	Yes	Yes		YES	NO	HIV WHO CLINICAL STAGE 2	No signs or symptoms of TB	No		60	GREEN	EFV based regimen	No signs or symptoms of TB	GREEN	Active			No			GOOD ADHERENCE	EFV based regimen
50+	Male	Primary	Divorced/Separated	Rural	No	No	No	Outreach	Yes	Yes	Yes		No	NO	HIV WHO CLINICAL STAGE 2	No signs or symptoms of TB	No		49	GREEN	EFV based regimen	No signs or symptoms of TB	GREEN	Active			No			GOOD ADHERENCE	DTG based regimen	Yes	New drug aavailable
50+	Male	Primary	Divorced/Separated	Rural	No	Don't Know	Yes	Outreach	Yes	Yes	Yes		No	YES	HIV WHO CLINICAL STAGE 2	No signs or symptoms of TB	No		63	GREEN	EFV based regimen	No signs or symptoms of TB	GREEN	Active			No			GOOD ADHERENCE	EFV based regimen
50+	Female	Primary	Divorced/Separated	Rural	Yes	Don't Know	Yes	Outreach	Yes	Yes	Yes		YES	YES	HIV WHO CLINICAL STAGE 2	No signs or symptoms of TB	No		49	GREEN	EFV based regimen	No signs or symptoms of TB	GREEN	Active			Yes	6-<9months	Suppressed	GOOD ADHERENCE	DTG based regimen	Yes	New drug aavailable
50+	Male	Primary	Divorced/Separated	Urban	No	No	No	Facility	Yes	Yes	Yes		No	YES	HIV WHO CLINICAL STAGE 2	No signs or symptoms of TB	No		55	GREEN	EFV based regimen	No signs or symptoms of TB	GREEN	Active			Yes	6-<9months	Suppressed	GOOD ADHERENCE	DTG based regimen
50+	Male	Primary	Divorced/Separated	Urban	No	No	No	Outreach	Yes	Yes	Yes		No	NO	HIV WHO CLINICAL STAGE 2	No signs or symptoms of TB	No		58	GREEN	EFV based regimen	No signs or symptoms of TB	GREEN	Active			No			GOOD ADHERENCE	EFV based regimen
50+	Female	Primary	Divorced/Separated	Urban	No	No	No	Outreach	Yes	Yes	Yes		No	NO	HIV WHO CLINICAL STAGE 2	No signs or symptoms of TB	No		55	GREEN	EFV based regimen	No signs or symptoms of TB	GREEN	Inactive	LTFU	<1month	No			GOOD ADHERENCE	EFV based regimen
10_19	Female	Primary	Married/Cohabiting	Rural	No	No	No	Outreach	Yes	Yes	Yes		YES	NO	HIV WHO CLINICAL STAGE 2	No signs or symptoms of TB	No		31	GREEN	EFV based regimen	No signs or symptoms of TB	GREEN	Active			No			GOOD ADHERENCE	EFV based regimen
10_19	Female	Primary	Married/Cohabiting	Urban	No	No	No	Outreach	Yes	Yes	Yes		No	YES	HIV WHO CLINICAL STAGE 2	No signs or symptoms of TB	Yes	RTI	44	YELLOW	NVP based regimen	No signs or symptoms of TB	GREEN	Active			Yes	9-<12months	Suppressed	GOOD ADHERENCE	DTG based regimen	Yes	New drug aavailable
20-29	Female	Primary	Married/Cohabiting	Rural	Yes	Don't Know	Yes	Facility	Yes	Yes	Yes		YES	YES	HIV WHO CLINICAL STAGE 2	No signs or symptoms of TB	No		67	GREEN	EFV based regimen	No signs or symptoms of TB	GREEN	Inactive	LTFU	<1month	No			GOOD ADHERENCE	EFV based regimen
20-29	Female	Primary	Married/Cohabiting	Rural	No	No	Yes	Outreach	Yes	Yes	Yes		No	YES	HIV WHO CLINICAL STAGE 2	No signs or symptoms of TB	No		59	GREEN	EFV based regimen	No signs or symptoms of TB	GREEN	Active			Yes	9-<12months	Suppressed	GOOD ADHERENCE	EFV based regimen
20-29	Female	Primary	Married/Cohabiting	Rural	Yes	No	No	Outreach	Yes	Yes	Yes		No	YES	HIV WHO CLINICAL STAGE 2	No signs or symptoms of TB	No		57	GREEN	EFV based regimen	No signs or symptoms of TB	GREEN	Inactive	LTFU	<1month	No			FAIR ADHERENCE	EFV based regimen
20-29	Male	Primary	Married/Cohabiting	Rural	Yes	No	No	Outreach	Yes	Yes	Yes		YES	YES	HIV WHO CLINICAL STAGE 1	No signs or symptoms of TB	No		58	GREEN	EFV based regimen	Currently on TB treatment	GREEN	Inactive	DIED	1-<3months	No			FAIR ADHERENCE	EFV based regimen
20-29	Female	Primary	Married/Cohabiting	Rural	No	No	No	Outreach	Yes	Yes	Yes		No	YES	HIV WHO CLINICAL STAGE 2	No signs or symptoms of TB	No		69	GREEN	EFV based regimen	No signs or symptoms of TB	GREEN	Active			No			GOOD ADHERENCE	EFV based regimen
20-29	Female	Primary	Married/Cohabiting	Rural	No	No	No	Outreach	Yes	Yes	Yes		No	YES	HIV WHO CLINICAL STAGE 2	No signs or symptoms of TB	No		55	GREEN	EFV based regimen	No signs or symptoms of TB	GREEN	Active			No			GOOD ADHERENCE	EFV based regimen
20-29	Female	Primary	Married/Cohabiting	Rural	Yes	No	No	Outreach	Yes	Yes	Yes		YES	NO	HIV WHO CLINICAL STAGE 2	No signs or symptoms of TB	No		53	GREEN	EFV based regimen	No signs or symptoms of TB	GREEN	Active			Yes	9-<12months	Suppressed	GOOD ADHERENCE	EFV based regimen
20-29	Male	Primary	Married/Cohabiting	Rural	No	No	Yes	Outreach	Yes	Yes	Yes		No	NO	HIV WHO CLINICAL STAGE 2	No signs or symptoms of TB	No		68	GREEN	EFV based regimen	No signs or symptoms of TB	GREEN	Active			Yes	9-<12months	Suppressed	GOOD ADHERENCE	EFV based regimen
20-29	Female	Primary	Married/Cohabiting	Rural	No	No	Yes	Outreach	Yes	Yes	Yes		YES	NO	HIV WHO CLINICAL STAGE 2	No signs or symptoms of TB	No		65	GREEN	EFV based regimen	No signs or symptoms of TB	GREEN	Active			No			GOOD ADHERENCE	EFV based regimen
20-29	Female	Primary	Married/Cohabiting	Rural	No	Don't Know	Yes	Outreach	Yes	Yes	Yes		YES	NO	HIV WHO CLINICAL STAGE 2	No signs or symptoms of TB	No		64	GREEN	EFV based regimen	No signs or symptoms of TB	GREEN	Active			No			GOOD ADHERENCE	EFV based regimen
20-29	Female	Primary	Married/Cohabiting	Rural	Yes	Yes	Yes	Outreach	Yes	Yes	Yes		YES	NO	HIV WHO CLINICAL STAGE 2	No signs or symptoms of TB	No		54	GREEN	EFV based regimen	No signs or symptoms of TB	GREEN	Inactive	TRANSFER OUT	<1month	No			FAIR ADHERENCE	EFV based regimen
20-29	Male	Primary	Married/Cohabiting	Rural	Yes	No	No	Outreach	Yes	Yes	Yes		YES	YES	HIV WHO CLINICAL STAGE 2	No signs or symptoms of TB	No		62	GREEN	EFV based regimen	No signs or symptoms of TB	GREEN	Active			No			GOOD ADHERENCE	EFV based regimen
20-29	Male	Primary	Married/Cohabiting	Rural	No	No	No	Outreach	Yes	Yes	Yes		No	YES	HIV WHO CLINICAL STAGE 2	No signs or symptoms of TB	No		58	GREEN	EFV based regimen	No signs or symptoms of TB	GREEN	Active			No			GOOD ADHERENCE	EFV based regimen
20-29	Female	Primary	Married/Cohabiting	Rural	No	Yes	Yes	Outreach	Yes	Yes	Yes		YES	YES	HIV WHO CLINICAL STAGE 2	No signs or symptoms of TB	No		61	GREEN	EFV based regimen	No signs or symptoms of TB	GREEN	Active			No			GOOD ADHERENCE	DTG based regimen	Yes	New drug aavailable
20-29	Female	Primary	Married/Cohabiting	Rural	No	Yes	Yes	Outreach	Yes	Yes	Yes		No	YES	HIV WHO CLINICAL STAGE 2	No signs or symptoms of TB	No		52	GREEN	EFV based regimen	No signs or symptoms of TB	GREEN	Active			Yes	6-<9months	Suppressed	GOOD ADHERENCE	EFV based regimen
20-29	Male	Primary	Married/Cohabiting	Rural	Yes	Don't Know	No	Outreach	Yes	Yes	Yes		YES	YES	HIV WHO CLINICAL STAGE 2	No signs or symptoms of TB	No		52	GREEN	EFV based regimen	No signs or symptoms of TB	GREEN	Active			No			GOOD ADHERENCE	EFV based regimen
20-29	Female	Primary	Married/Cohabiting	Rural	No	Don't Know	Yes	Outreach	Yes	Yes	Yes		YES	YES	HIV WHO CLINICAL STAGE 2	No signs or symptoms of TB	No		57	GREEN	EFV based regimen	No signs or symptoms of TB	GREEN	Active			Yes	3-<6months	Suppressed	GOOD ADHERENCE	EFV based regimen
20-29	Female	Primary	Married/Cohabiting	Rural	Yes	No	No	Outreach	Yes	Yes	Yes		YES	YES	HIV WHO CLINICAL STAGE 2	No signs or symptoms of TB	No		57	GREEN	EFV based regimen	No signs or symptoms of TB	GREEN	Active			Yes	6-<9months	Suppressed	GOOD ADHERENCE	EFV based regimen
20-29	Female	Primary	Married/Cohabiting	Rural	No	Don't Know	No	Outreach	Yes	Yes	Yes		YES	NO	HIV WHO CLINICAL STAGE 2	No signs or symptoms of TB	No		55	GREEN	EFV based regimen	No signs or symptoms of TB	GREEN	Active			No			GOOD ADHERENCE	EFV based regimen
20-29	Female	Primary	Married/Cohabiting	Rural	No	Don't Know	No	Outreach	Yes	Yes	Yes		YES	NO	HIV WHO CLINICAL STAGE 2	No signs or symptoms of TB	No		51	GREEN	EFV based regimen	No signs or symptoms of TB	GREEN	Active			No			GOOD ADHERENCE	EFV based regimen
20-29	Female	Primary	Married/Cohabiting	Urban	No	No	Yes	Outreach	Yes	Yes	Yes		No	YES	HIV WHO CLINICAL STAGE 2	No signs or symptoms of TB	No		55	GREEN	EFV based regimen	No signs or symptoms of TB	GREEN	Active			Yes	6-<9months	Suppressed	GOOD ADHERENCE	EFV based regimen
20-29	Female	Primary	Married/Cohabiting	Urban	No	Don't Know	Yes	Outreach	Yes	Yes	Yes		YES	YES	HIV WHO CLINICAL STAGE 2	No signs or symptoms of TB	No		54	GREEN	EFV based regimen	No signs or symptoms of TB	GREEN	Active			No			FAIR ADHERENCE	EFV based regimen
20-29	Female	Primary	Married/Cohabiting	Urban	No	No	Yes	Outreach	Yes	Yes	Yes		No	NO	HIV WHO CLINICAL STAGE 2	No signs or symptoms of TB	No		69	GREEN	EFV based regimen	No signs or symptoms of TB	GREEN	Inactive	TRANSFER OUT	6-<9months	No			GOOD ADHERENCE	EFV based regimen
20-29	Female	Primary	Married/Cohabiting	Urban	No	No	No	Outreach	Yes	Yes	Yes		No	NO	HIV WHO CLINICAL STAGE 2	No signs or symptoms of TB	No		55	GREEN	EFV based regimen	No signs or symptoms of TB	GREEN	Active			Yes	9-<12months	Non-suppressed	GOOD ADHERENCE	EFV based regimen
20-29	Female	Primary	Married/Cohabiting	Urban	Yes	No	No	Outreach	Yes	Yes	Yes		No	YES	HIV WHO CLINICAL STAGE 2	No signs or symptoms of TB	No		51	GREEN	EFV based regimen	No signs or symptoms of TB	GREEN	Active			Yes	6-<9months	Suppressed	GOOD ADHERENCE	EFV based regimen
20-29	Male	Primary	Married/Cohabiting	Urban	No	No	No	Outreach	Yes	Yes	Yes		No	NO	HIV WHO CLINICAL STAGE 2	No signs or symptoms of TB	No		65	GREEN	EFV based regimen	No signs or symptoms of TB	GREEN	Active			Yes	9-<12months	Suppressed	GOOD ADHERENCE	DTG based regimen
20-29	Female	Primary	Married/Cohabiting	Urban	No	No	No	Outreach	Yes	Yes	Yes		YES	YES	HIV WHO CLINICAL STAGE 2	No signs or symptoms of TB	No		58	GREEN	EFV based regimen	No signs or symptoms of TB	GREEN	Active			Yes	6-<9months	Suppressed	GOOD ADHERENCE	DTG based regimen	Yes	New drug aavailable
20-29	Male	Primary	Married/Cohabiting	Urban	No	No	Yes	Outreach	Yes	Yes	Yes		No	NO	HIV WHO CLINICAL STAGE 1	No signs or symptoms of TB	No		61	GREEN	EFV based regimen	No signs or symptoms of TB	GREEN	Active			Yes	6-<9months	Suppressed	GOOD ADHERENCE	DTG based regimen	Yes	New drug aavailable
20-29	Female	Primary	Married/Cohabiting	Urban	No	No	No	Outreach	Yes	Yes	Yes		YES	YES	HIV WHO CLINICAL STAGE 2	No signs or symptoms of TB	No		60	GREEN	EFV based regimen	No signs or symptoms of TB	GREEN	Active			No			GOOD ADHERENCE	EFV based regimen
20-29	Female	Primary	Married/Cohabiting	Urban	No	Don't Know	Yes	Outreach	Yes	Yes	Yes		YES	YES	HIV WHO CLINICAL STAGE 2	No signs or symptoms of TB	No		52	GREEN	EFV based regimen	No signs or symptoms of TB	GREEN	Active			No			GOOD ADHERENCE	EFV based regimen
20-29	Female	Primary	Married/Cohabiting	Urban	No	No	No	Outreach	Yes	Yes	Yes		YES	NO	HIV WHO CLINICAL STAGE 2	No signs or symptoms of TB	No		52	GREEN	EFV based regimen	No signs or symptoms of TB	GREEN	Active			Yes	6-<9months	Suppressed	GOOD ADHERENCE	EFV based regimen
20-29	Male	Primary	Married/Cohabiting	Urban	No	No	No	Outreach	Yes	Yes	Yes		YES	NO	HIV WHO CLINICAL STAGE 2	No signs or symptoms of TB	No		59	GREEN	EFV based regimen	No signs or symptoms of TB	GREEN	Active			No			GOOD ADHERENCE	EFV based regimen
20-29	Female	Primary	Married/Cohabiting	Urban	No	No	No	Outreach	Yes	Yes	Yes		YES	NO	HIV WHO CLINICAL STAGE 2	No signs or symptoms of TB	No		54	GREEN	EFV based regimen	No signs or symptoms of TB	GREEN	Active			No			FAIR ADHERENCE	EFV based regimen
20-29	Male	Primary	Married/Cohabiting	Urban	No	No	No	Outreach	Yes	Yes	Yes		No	NO	HIV WHO CLINICAL STAGE 2	No signs or symptoms of TB	No		56	GREEN	EFV based regimen	No signs or symptoms of TB	GREEN	Inactive	LTFU	<1month	No			GOOD ADHERENCE	EFV based regimen
20-29	Male	Primary	Married/Cohabiting	Urban	No	No	No	Outreach	Yes	Yes	Yes		YES	YES	HIV WHO CLINICAL STAGE 2	No signs or symptoms of TB	No		52	GREEN	EFV based regimen	No signs or symptoms of TB	GREEN	Active			Yes	6-<9months	Suppressed	GOOD ADHERENCE	EFV based regimen
20-29	Female	Primary	Married/Cohabiting	Urban	No	Yes	Yes	Outreach	Yes	Yes	Yes		YES	NO	HIV WHO CLINICAL STAGE 2	No signs or symptoms of TB	No		56	GREEN	EFV based regimen	No signs or symptoms of TB	GREEN	Active			Yes	6-<9months	Suppressed	GOOD ADHERENCE	EFV based regimen
20-29	Female	Primary	Married/Cohabiting	Urban	No	No	No	Outreach	Yes	Yes	Yes		YES	YES	HIV WHO CLINICAL STAGE 2	No signs or symptoms of TB	No		60	GREEN	EFV based regimen	No signs or symptoms of TB	GREEN	Active			No			GOOD ADHERENCE	EFV based regimen
30-39	Male	Primary	Married/Cohabiting	Rural	No	Don't Know	Yes	Facility	Yes	Yes	Yes		YES	NO	HIV WHO CLINICAL STAGE 2	No signs or symptoms of TB	No		20	GREEN	EFV based regimen	No signs or symptoms of TB	GREEN	Active			No			GOOD ADHERENCE	EFV based regimen
30-39	Female	Primary	Married/Cohabiting	Rural	Yes	No	No	Facility	Yes	Yes	Yes		No	NO	HIV WHO CLINICAL STAGE 2	No signs or symptoms of TB	No		51	GREEN	EFV based regimen	No signs or symptoms of TB	GREEN	Active			Yes	9-<12months	Suppressed	GOOD ADHERENCE	DTG based regimen	Yes	New drug aavailable
30-39	Female	Primary	Married/Cohabiting	Rural	Yes	Don't Know	No	Facility	Yes	Yes	Yes		YES	YES	HIV WHO CLINICAL STAGE 2	No signs or symptoms of TB	No		56	GREEN	EFV based regimen	No signs or symptoms of TB	GREEN	Active			No			GOOD ADHERENCE	EFV based regimen
30-39	Female	Primary	Married/Cohabiting	Rural	Yes	Don't Know	No	Facility	Yes	Yes	Yes		No	NO	HIV WHO CLINICAL STAGE 2	No signs or symptoms of TB	No		50	GREEN	EFV based regimen	No signs or symptoms of TB	GREEN	Active			Yes	6-<9months	Suppressed	GOOD ADHERENCE	DTG based regimen	Yes	New drug aavailable
30-39	Male	Primary	Married/Cohabiting	Rural	Yes	No	Yes	Facility	Yes	Yes	Yes		YES	NO	HIV WHO CLINICAL STAGE 4	No signs or symptoms of TB	No		55	GREEN	EFV based regimen	No signs or symptoms of TB	GREEN	Active			No			GOOD ADHERENCE	DTG based regimen
30-39	Female	Primary	Married/Cohabiting	Rural	Yes	Yes	Yes	Outreach	Yes	Yes	Yes		No	YES	HIV WHO CLINICAL STAGE 2	No signs or symptoms of TB	No		46	GREEN	EFV based regimen	No signs or symptoms of TB	GREEN	Active			No			GOOD ADHERENCE	DTG based regimen	Yes	New drug aavailable
30-39	Male	Primary	Married/Cohabiting	Rural	No	Don't Know	Yes	Outreach	Yes	Yes	Yes		YES	YES	HIV WHO CLINICAL STAGE 1	No signs or symptoms of TB	No		49	GREEN	EFV based regimen	No signs or symptoms of TB	GREEN	Inactive	LTFU	<1month	No			POOR ADHERENCE	EFV based regimen
30-39	Male	Primary	Married/Cohabiting	Rural	Yes	Yes	No	Outreach	Yes	Yes	Yes		No	YES	HIV WHO CLINICAL STAGE 2	No signs or symptoms of TB	No		56	GREEN	EFV based regimen	No signs or symptoms of TB	GREEN	Active			Yes	9-<12months	Suppressed	GOOD ADHERENCE	DTG based regimen	Yes	New drug aavailable
30-39	Female	Primary	Married/Cohabiting	Rural	No	No	Yes	Outreach	Yes	Yes	Yes		YES	YES	HIV WHO CLINICAL STAGE 2	No signs or symptoms of TB	Yes	RTI	71	GREEN	EFV based regimen	No signs or symptoms of TB	GREEN	Active			Yes	6-<9months	Suppressed	GOOD ADHERENCE	EFV based regimen
30-39	Female	Primary	Married/Cohabiting	Rural	No	No	No	Outreach	Yes	Yes	Yes		No	NO	HIV WHO CLINICAL STAGE 2	No signs or symptoms of TB	No		45	GREEN	EFV based regimen	No signs or symptoms of TB	GREEN	Active			No			GOOD ADHERENCE	EFV based regimen
30-39	Female	Primary	Married/Cohabiting	Rural	No	Yes	Yes	Outreach	Yes	Yes	Yes		YES	NO	HIV WHO CLINICAL STAGE 2	No signs or symptoms of TB	No		68	GREEN	EFV based regimen	No signs or symptoms of TB	GREEN	Active			Yes	6-<9months	Suppressed	GOOD ADHERENCE	EFV based regimen
30-39	Female	Primary	Married/Cohabiting	Rural	Yes	No	Yes	Outreach	Yes	Yes	Yes		No	NO	HIV WHO CLINICAL STAGE 2	No signs or symptoms of TB	No		56	GREEN	EFV based regimen	No signs or symptoms of TB	GREEN	Active			Yes	6-<9months	Suppressed	GOOD ADHERENCE	EFV based regimen
30-39	Female	Primary	Married/Cohabiting	Rural	No	Yes	Yes	Outreach	Yes	Yes	Yes		YES	NO	HIV WHO CLINICAL STAGE 2	No signs or symptoms of TB	No		68	GREEN	EFV based regimen	No signs or symptoms of TB	GREEN	Active			Yes	6-<9months	Suppressed	GOOD ADHERENCE	EFV based regimen
30-39	Male	Primary	Married/Cohabiting	Rural	No	Yes	Yes	Outreach	Yes	Yes	Yes		YES	YES	HIV WHO CLINICAL STAGE 2	No signs or symptoms of TB	No		58	GREEN	EFV based regimen	No signs or symptoms of TB	GREEN	Inactive	LTFU	3-<6months	No			FAIR ADHERENCE	EFV based regimen
30-39	Male	Primary	Married/Cohabiting	Rural	Yes	No	Yes	Outreach	Yes	Yes	Yes		YES	NO	HIV WHO CLINICAL STAGE 2	No signs or symptoms of TB	No		66	GREEN	EFV based regimen	No signs or symptoms of TB	GREEN	Active			Yes	6-<9months	Non-suppressed	GOOD ADHERENCE	EFV based regimen
30-39	Male	Primary	Married/Cohabiting	Rural	No	No	No	Outreach	Yes	Yes	Yes		No	YES	HIV WHO CLINICAL STAGE 2	No signs or symptoms of TB	No		63	GREEN	EFV based regimen	No signs or symptoms of TB	GREEN	Active			No			GOOD ADHERENCE	EFV based regimen
30-39	Male	Primary	Married/Cohabiting	Rural	No	Don't Know	Yes	Outreach	Yes	Yes	Yes		No	YES	HIV WHO CLINICAL STAGE 2	No signs or symptoms of TB	No		62	GREEN	EFV based regimen	No signs or symptoms of TB	GREEN	Inactive	LTFU	1-<3months	No			GOOD ADHERENCE	EFV based regimen
30-39	Female	Primary	Married/Cohabiting	Rural	No	Don't Know	Yes	Outreach	Yes	Yes	Yes		No	YES	HIV WHO CLINICAL STAGE 2	No signs or symptoms of TB	No		54	GREEN	EFV based regimen	No signs or symptoms of TB	GREEN	Active			Yes	9-<12months	Suppressed	GOOD ADHERENCE	EFV based regimen
30-39	Female	Primary	Married/Cohabiting	Rural	No	No	No	Outreach	Yes	Yes	Yes		No	YES	HIV WHO CLINICAL STAGE 2	No signs or symptoms of TB	No		60	GREEN	EFV based regimen	No signs or symptoms of TB	GREEN	Inactive	TRANSFER OUT	3-<6months	No			FAIR ADHERENCE	EFV based regimen
30-39	Male	Primary	Married/Cohabiting	Rural	No	No	No	Outreach	Yes	Yes	Yes		YES	NO	HIV WHO CLINICAL STAGE 2	No signs or symptoms of TB	No		68	GREEN	EFV based regimen	No signs or symptoms of TB	GREEN	Inactive	LTFU	3-<6months	No			GOOD ADHERENCE	EFV based regimen
30-39	Female	Primary	Married/Cohabiting	Rural	No	No	Yes	Outreach	Yes	Yes	Yes		YES	YES	HIV WHO CLINICAL STAGE 2	No signs or symptoms of TB	No		57	GREEN	EFV based regimen	No signs or symptoms of TB	GREEN	Active			Yes	6-<9months	Suppressed	GOOD ADHERENCE	EFV based regimen
30-39	Male	Primary	Married/Cohabiting	Rural	Yes	Don't Know	No	Outreach	Yes	Yes	Yes		YES	YES	HIV WHO CLINICAL STAGE 2	No signs or symptoms of TB	No		56	GREEN	EFV based regimen	No signs or symptoms of TB	GREEN	Inactive	TRANSFER OUT	1-<3months	No			GOOD ADHERENCE	EFV based regimen
30-39	Female	Primary	Married/Cohabiting	Rural	Yes	Yes	Yes	Outreach	Yes	Yes	Yes		YES	YES	HIV WHO CLINICAL STAGE 2	No signs or symptoms of TB	No		68	GREEN	EFV based regimen	Currently on TB treatment	GREEN	Active			Yes	6-<9months	Suppressed	GOOD ADHERENCE	EFV based regimen
30-39	Male	Primary	Married/Cohabiting	Rural	Yes	No	No	Outreach	Yes	Yes	Yes		YES	YES	HIV WHO CLINICAL STAGE 2	No signs or symptoms of TB	No		58	GREEN	EFV based regimen	No signs or symptoms of TB	GREEN	Active			No			GOOD ADHERENCE	EFV based regimen
30-39	Male	Primary	Married/Cohabiting	Rural	No	Yes	Yes	Outreach	Yes	Yes	Yes		YES	YES	HIV WHO CLINICAL STAGE 2	No signs or symptoms of TB	No		56	GREEN	EFV based regimen	No signs or symptoms of TB	GREEN	Active			No			GOOD ADHERENCE	EFV based regimen
30-39	Female	Primary	Married/Cohabiting	Rural	No	No	No	Outreach	Yes	Yes	Yes		YES	YES	HIV WHO CLINICAL STAGE 2	No signs or symptoms of TB	No		59	GREEN	EFV based regimen	No signs or symptoms of TB	GREEN	Inactive	TRANSFER OUT	3-<6months	No			GOOD ADHERENCE	EFV based regimen
30-39	Male	Primary	Married/Cohabiting	Rural	Yes	No	No	Outreach	Yes	Yes	Yes		YES	YES	HIV WHO CLINICAL STAGE 2	No signs or symptoms of TB	No		59	GREEN	EFV based regimen	No signs or symptoms of TB	GREEN	Active			Yes	6-<9months	Suppressed	GOOD ADHERENCE	EFV based regimen
30-39	Male	Primary	Married/Cohabiting	Rural	No	Yes	No	Outreach	Yes	Yes	Yes		YES	YES	HIV WHO CLINICAL STAGE 2	No signs or symptoms of TB	No		64	GREEN	EFV based regimen	No signs or symptoms of TB	GREEN	Active			No			GOOD ADHERENCE	EFV based regimen
30-39	Male	Primary	Married/Cohabiting	Rural	Yes	Don't Know	No	Outreach	Yes	Yes	Yes		YES	YES	HIV WHO CLINICAL STAGE 2	No signs or symptoms of TB	No		64	GREEN	EFV based regimen	No signs or symptoms of TB	GREEN	Active			No			GOOD ADHERENCE	EFV based regimen
30-39	Male	Primary	Married/Cohabiting	Rural	No	Don't Know	No	Outreach	Yes	Yes	Yes		YES	NO	HIV WHO CLINICAL STAGE 2	No signs or symptoms of TB	No		49	GREEN	EFV based regimen	No signs or symptoms of TB	GREEN	Active			No			GOOD ADHERENCE	EFV based regimen
30-39	Female	Primary	Married/Cohabiting	Rural	No	Don't Know	Yes	Outreach	Yes	Yes	Yes		YES	NO	HIV WHO CLINICAL STAGE 1	No signs or symptoms of TB	No		54	GREEN	EFV based regimen	No signs or symptoms of TB	GREEN	Active			No			GOOD ADHERENCE	EFV based regimen
30-39	Female	Primary	Married/Cohabiting	Rural	No	Yes	Yes	Outreach	Yes	Yes	Yes		YES	NO	HIV WHO CLINICAL STAGE 1	No signs or symptoms of TB	Yes	RTI	50	GREEN	EFV based regimen	No signs or symptoms of TB	GREEN	Active			Yes	6-<9months	Suppressed	GOOD ADHERENCE	EFV based regimen
30-39	Male	Primary	Married/Cohabiting	Rural	No	No	No	Outreach	Yes	Yes	Yes		YES	NO	HIV WHO CLINICAL STAGE 2	No signs or symptoms of TB	No		65	GREEN	EFV based regimen	No signs or symptoms of TB	GREEN	Active			No			GOOD ADHERENCE	EFV based regimen
30-39	Male	Primary	Married/Cohabiting	Urban	Yes	No	No	Outreach	Yes	Yes	Yes		No	NO	HIV WHO CLINICAL STAGE 2	No signs or symptoms of TB	No		65	GREEN	EFV based regimen	No signs or symptoms of TB	GREEN	Active			Yes	9-<12months	Suppressed	GOOD ADHERENCE	DTG based regimen
30-39	Female	Primary	Married/Cohabiting	Urban	Yes	Don't Know	Yes	Facility	Yes	Yes	Yes		YES	YES	HIV WHO CLINICAL STAGE 1	No signs or symptoms of TB	No		78	GREEN	EFV based regimen	No signs or symptoms of TB	GREEN	Active			No			GOOD ADHERENCE	EFV based regimen	Yes	New drug aavailable
30-39	Female	Primary	Married/Cohabiting	Urban	Yes	No	No	Outreach	Yes	Yes	Yes		No	YES	HIV WHO CLINICAL STAGE 2	No signs or symptoms of TB	No		54	GREEN	EFV based regimen	No signs or symptoms of TB	GREEN	Active			No			GOOD ADHERENCE	EFV based regimen
30-39	Female	Primary	Married/Cohabiting	Urban	Yes	Yes	Yes	Outreach	Yes	Yes	Yes		YES	YES	HIV WHO CLINICAL STAGE 2	No signs or symptoms of TB	No		77	GREEN	EFV based regimen	No signs or symptoms of TB	GREEN	Active			Yes	9-<12months	Suppressed	GOOD ADHERENCE	DTG based regimen
30-39	Female	Primary	Married/Cohabiting	Urban	Yes	Don't Know	Yes	Outreach	Yes	Yes	Yes		No	YES	HIV WHO CLINICAL STAGE 2	No signs or symptoms of TB	No		50	GREEN	EFV based regimen	No signs or symptoms of TB	GREEN	Active			Yes	6-<9months	Suppressed	GOOD ADHERENCE	DTG based regimen	Yes	New drug aavailable
30-39	Male	Primary	Married/Cohabiting	Urban	No	No	Yes	Outreach	Yes	Yes	Yes		No	YES	HIV WHO CLINICAL STAGE 2	No signs or symptoms of TB	No		54	GREEN	EFV based regimen	No signs or symptoms of TB	GREEN	Active			No			GOOD ADHERENCE	EFV based regimen
30-39	Female	Primary	Married/Cohabiting	Urban	No	No	No	Outreach	Yes	Yes	Yes		YES	NO	HIV WHO CLINICAL STAGE 2	No signs or symptoms of TB	Yes	RTI	69	GREEN	EFV based regimen	No signs or symptoms of TB	GREEN	Inactive	LTFU	9-<12months	Yes	6-<9months	Suppressed	GOOD ADHERENCE	EFV based regimen
30-39	Male	Primary	Married/Cohabiting	Urban	No	No	Yes	Outreach	Yes	Yes	Yes		No	YES	HIV WHO CLINICAL STAGE 2	No signs or symptoms of TB	No		68	GREEN	EFV based regimen	No signs or symptoms of TB	GREEN	Inactive	LTFU	<1month	No			FAIR ADHERENCE	EFV based regimen
30-39	Male	Primary	Married/Cohabiting	Urban	No	No	No	Outreach	Yes	Yes	Yes		No	YES	HIV WHO CLINICAL STAGE 2	No signs or symptoms of TB	No		65	GREEN	EFV based regimen	No signs or symptoms of TB	GREEN	Inactive	LTFU	9-<12months	No			GOOD ADHERENCE	EFV based regimen
30-39	Female	Primary	Married/Cohabiting	Urban	Yes	No	No	Outreach	Yes	Yes	Yes		No	YES	HIV WHO CLINICAL STAGE 2	No signs or symptoms of TB	No		40	YELLOW	EFV based regimen	No signs or symptoms of TB	GREEN	Inactive	LTFU	9-<12months	No			GOOD ADHERENCE	EFV based regimen
30-39	Female	Primary	Married/Cohabiting	Urban	No	No	Yes	Outreach	Yes	Yes	Yes		YES	YES	HIV WHO CLINICAL STAGE 2	No signs or symptoms of TB	Yes	RTI	53	GREEN	EFV based regimen	No signs or symptoms of TB	GREEN	Active			Yes	6-<9months	Suppressed	GOOD ADHERENCE	EFV based regimen
30-39	Male	Primary	Married/Cohabiting	Urban	Yes	No	No	Outreach	Yes	Yes	Yes		No	NO	HIV WHO CLINICAL STAGE 2	No signs or symptoms of TB	No		61	GREEN	EFV based regimen	No signs or symptoms of TB	GREEN	Active			No			GOOD ADHERENCE	EFV based regimen
30-39	Female	Primary	Married/Cohabiting	Urban	No	No	No	Outreach	Yes	Yes	Yes		YES	NO	HIV WHO CLINICAL STAGE 2	No signs or symptoms of TB	No		44	GREEN	EFV based regimen	No signs or symptoms of TB	GREEN	Active			No			GOOD ADHERENCE	DTG based regimen
30-39	Female	Primary	Married/Cohabiting	Urban	No	Yes	Yes	Outreach	Yes	Yes	Yes		YES	YES	HIV WHO CLINICAL STAGE 2	No signs or symptoms of TB	No		39	YELLOW	EFV based regimen	No signs or symptoms of TB	GREEN	Active			Yes	6-<9months	Suppressed	GOOD ADHERENCE	EFV based regimen
30-39	Female	Primary	Married/Cohabiting	Urban	No	No	No	Outreach	Yes	Yes	Yes		No	YES	HIV WHO CLINICAL STAGE 2	No signs or symptoms of TB	No		50	GREEN	EFV based regimen	No signs or symptoms of TB	GREEN	Inactive	LTFU	3-<6months	No			FAIR ADHERENCE	EFV based regimen
30-39	Female	Primary	Married/Cohabiting	Urban	No	No	No	Outreach	Yes	Yes	Yes		YES	YES	HIV WHO CLINICAL STAGE 2	No signs or symptoms of TB	No		52	GREEN	EFV based regimen	No signs or symptoms of TB	GREEN	Active			No			GOOD ADHERENCE	EFV based regimen
30-39	Female	Primary	Married/Cohabiting	Urban	No	Don't Know	Yes	Outreach	Yes	Yes	Yes		No	YES	HIV WHO CLINICAL STAGE 2	No signs or symptoms of TB	No		56	GREEN	EFV based regimen	No signs or symptoms of TB	GREEN	Active			Yes	6-<9months	Suppressed	GOOD ADHERENCE	DTG based regimen	Yes	New drug aavailable
30-39	Female	Primary	Married/Cohabiting	Urban	No	No	No	Outreach	Yes	Yes	Yes		YES	YES	HIV WHO CLINICAL STAGE 4	No signs or symptoms of TB	No		51	GREEN	EFV based regimen	No signs or symptoms of TB	GREEN	Active			No			GOOD ADHERENCE	EFV based regimen
30-39	Male	Primary	Married/Cohabiting	Urban	No	No	No	Outreach	Yes	Yes	Yes		YES	YES	HIV WHO CLINICAL STAGE 2	No signs or symptoms of TB	No		57	GREEN	EFV based regimen	No signs or symptoms of TB	GREEN	Active			No			GOOD ADHERENCE	EFV based regimen
30-39	Male	Primary	Married/Cohabiting	Urban	No	No	No	Outreach	Yes	Yes	Yes		YES	YES	HIV WHO CLINICAL STAGE 2	No signs or symptoms of TB	No		61	GREEN	EFV based regimen	No signs or symptoms of TB	GREEN	Active			Yes	6-<9months	Suppressed	GOOD ADHERENCE	DTG based regimen
30-39	Male	Primary	Married/Cohabiting	Urban	No	No	No	Outreach	Yes	Yes	Yes		YES	YES	HIV WHO CLINICAL STAGE 2	No signs or symptoms of TB	No		65	GREEN	EFV based regimen	No signs or symptoms of TB	GREEN	Active			No			GOOD ADHERENCE	EFV based regimen
30-39	Female	Primary	Married/Cohabiting	Urban	No	No	No	Outreach	Yes	Yes	Yes		YES	NO	HIV WHO CLINICAL STAGE 2	No signs or symptoms of TB	No		56	GREEN	EFV based regimen	No signs or symptoms of TB	GREEN	Inactive	LTFU	3-<6months	No			GOOD ADHERENCE	EFV based regimen
30-39	Female	Primary	Married/Cohabiting	Urban	No	No	No	Outreach	Yes	Yes	Yes		YES	YES	HIV WHO CLINICAL STAGE 2	No signs or symptoms of TB	No		58	GREEN	EFV based regimen	No signs or symptoms of TB	GREEN	Active			Yes	6-<9months	Suppressed	GOOD ADHERENCE	EFV based regimen
30-39	Female	Primary	Married/Cohabiting	Urban	No	No	Yes	Outreach	Yes	Yes	Yes		YES	YES	HIV WHO CLINICAL STAGE 2	No signs or symptoms of TB	No		52	GREEN	EFV based regimen	No signs or symptoms of TB	GREEN	Active			Yes	6-<9months	Suppressed	GOOD ADHERENCE	EFV based regimen
30-39	Male	Primary	Married/Cohabiting	Urban	No	No	No	Outreach	Yes	Yes	Yes		YES	YES	HIV WHO CLINICAL STAGE 2	No signs or symptoms of TB	No		50	GREEN	EFV based regimen	No signs or symptoms of TB	GREEN	Active			No			GOOD ADHERENCE	EFV based regimen
30-39	Female	Primary	Married/Cohabiting	Urban	No	Don't Know	No	Outreach	Yes	Yes	Yes		YES	NO	HIV WHO CLINICAL STAGE 2	No signs or symptoms of TB	No		64	GREEN	EFV based regimen	No signs or symptoms of TB	GREEN	Active			Yes	9-<12months	Suppressed	GOOD ADHERENCE	EFV based regimen
30-39	Female	Primary	Married/Cohabiting	Urban	No	No	No	Outreach	Yes	Yes	Yes		YES	NO	HIV WHO CLINICAL STAGE 2	No signs or symptoms of TB	No		50	GREEN	EFV based regimen	No signs or symptoms of TB	GREEN	Active			No			GOOD ADHERENCE	EFV based regimen
30-39	Female	Primary	Married/Cohabiting	Rural	Yes	No	No	Outreach	Yes	Yes	Yes		YES	NO	HIV WHO CLINICAL STAGE 2	Suspect TB	No		50	YELLOW	EFV based regimen	Suspect TB - referred or sputum sent	YELLOW	Inactive	LTFU	9-<12months	No			POOR ADHERENCE	EFV based regimen
30-39	Male	Primary	Married/Cohabiting	Rural	No	No	Yes	Facility	Yes	Yes	Yes		No	NO	HIV WHO CLINICAL STAGE 2	Suspect TB	No		47	GREEN	EFV based regimen	Suspect TB - referred or sputum sent	GREEN	Inactive	LTFU	<1month	No			GOOD ADHERENCE	EFV based regimen
40-49	Male	Primary	Married/Cohabiting	Urban	Yes	Yes	Yes	Outreach	Yes	Yes	Yes		YES	YES	HIV WHO CLINICAL STAGE 3	Currently on TB treatment	No		61	GREEN	EFV based regimen	No signs or symptoms of TB	GREEN	Active			No			GOOD ADHERENCE	EFV based regimen
40-49	Male	Primary	Married/Cohabiting	Rural	Yes	No	No	Facility	Yes	Yes	Yes		No	YES	HIV WHO CLINICAL STAGE 2	No signs or symptoms of TB	No		51	GREEN	EFV based regimen	No signs or symptoms of TB	GREEN	Active			No			GOOD ADHERENCE	DTG based regimen	Yes	New drug aavailable
40-49	Female	Primary	Married/Cohabiting	Rural	Yes	No	No	Outreach	Yes	Yes	Yes		No	NO	HIV WHO CLINICAL STAGE 1	No signs or symptoms of TB	No		60	GREEN	EFV based regimen	No signs or symptoms of TB	GREEN	Active			Yes	6-<9months	Suppressed	GOOD ADHERENCE	DTG based regimen	Yes	New drug aavailable
40-49	Male	Primary	Married/Cohabiting	Rural	No	Yes	No	Outreach	Yes	Yes	Yes		No	YES	HIV WHO CLINICAL STAGE 2	No signs or symptoms of TB	No		41	YELLOW	EFV based regimen	No signs or symptoms of TB	GREEN	Active			Yes	6-<9months	Suppressed	GOOD ADHERENCE	DTG based regimen	Yes	New drug aavailable
40-49	Female	Primary	Married/Cohabiting	Rural	No	Yes	Yes	Outreach	Yes	Yes	Yes		No	NO	HIV WHO CLINICAL STAGE 2	No signs or symptoms of TB	No		48	GREEN	EFV based regimen	No signs or symptoms of TB	GREEN	Active			Yes	6-<9months	Suppressed	GOOD ADHERENCE	DTG based regimen	Yes	New drug aavailable
40-49	Female	Primary	Married/Cohabiting	Rural	No	Yes	Yes	Outreach	Yes	Yes	Yes		YES	NO	HIV WHO CLINICAL STAGE 2	No signs or symptoms of TB	Yes	RTI	62	GREEN	EFV based regimen	No signs or symptoms of TB	GREEN	Active			No			GOOD ADHERENCE	EFV based regimen
40-49	Male	Primary	Married/Cohabiting	Rural	Yes	No	Yes	Outreach	Yes	Yes	Yes		No	NO	HIV WHO CLINICAL STAGE 2	No signs or symptoms of TB	No		60	GREEN	EFV based regimen	No signs or symptoms of TB	GREEN	Active			No			GOOD ADHERENCE	EFV based regimen
40-49	Female	Primary	Married/Cohabiting	Rural	No	No	No	Outreach	Yes	Yes	Yes		No	NO	HIV WHO CLINICAL STAGE 2	No signs or symptoms of TB	No		68	GREEN		No signs or symptoms of TB	GREEN	Inactive	LTFU	9-<12months	No			GOOD ADHERENCE	EFV based regimen
40-49	Male	Primary	Married/Cohabiting	Rural	Yes	No	Yes	Outreach	Yes	Yes	Yes		No	NO	HIV WHO CLINICAL STAGE 2	No signs or symptoms of TB	No		64	GREEN	EFV based regimen	No signs or symptoms of TB	GREEN	Inactive	TRANSFER OUT	9-<12months	Yes	6-<9months	Suppressed	GOOD ADHERENCE	EFV based regimen
40-49	Male	Primary	Married/Cohabiting	Rural	No	Yes	Yes	Outreach	Yes	Yes	Yes		YES	YES	HIV WHO CLINICAL STAGE 2	No signs or symptoms of TB	No		72	GREEN	EFV based regimen	No signs or symptoms of TB	GREEN	Active			No			GOOD ADHERENCE	EFV based regimen
40-49	Female	Primary	Married/Cohabiting	Rural	No	No	No	Outreach	Yes	Yes	Yes		No	NO	HIV WHO CLINICAL STAGE 1	No signs or symptoms of TB	No		39	YELLOW	EFV based regimen	No signs or symptoms of TB	GREEN	Active			Yes	6-<9months	Suppressed	GOOD ADHERENCE	DTG based regimen	Yes	New drug aavailable
40-49	Female	Primary	Married/Cohabiting	Rural	No	Yes	Yes	Outreach	Yes	Yes	Yes		YES	YES	HIV WHO CLINICAL STAGE 2	No signs or symptoms of TB	No		68	GREEN	EFV based regimen	No signs or symptoms of TB	GREEN	Active			Yes	6-<9months	Suppressed	GOOD ADHERENCE	EFV based regimen
40-49	Male	Primary	Married/Cohabiting	Rural	Yes	No	No	Outreach	Yes	Yes	Yes		YES	YES	HIV WHO CLINICAL STAGE 2	No signs or symptoms of TB	No		58	GREEN	EFV based regimen	No signs or symptoms of TB	GREEN	Active			Yes	6-<9months	Suppressed	GOOD ADHERENCE	EFV based regimen	Yes	New drug aavailable
40-49	Female	Primary	Married/Cohabiting	Rural	Yes	Yes	Yes	Outreach	Yes	Yes	Yes		YES	YES	HIV WHO CLINICAL STAGE 1	No signs or symptoms of TB	No		46	GREEN	EFV based regimen	No signs or symptoms of TB	GREEN	Active			Yes	6-<9months	Suppressed	GOOD ADHERENCE	EFV based regimen
40-49	Male	Primary	Married/Cohabiting	Rural	Yes	No	No	Outreach	Yes	Yes	Yes		No	YES	HIV WHO CLINICAL STAGE 2	No signs or symptoms of TB	No		62	GREEN	EFV based regimen	No signs or symptoms of TB	GREEN	Active			No			GOOD ADHERENCE	EFV based regimen
40-49	Male	Primary	Married/Cohabiting	Rural	Yes	No	No	Outreach	Yes	Yes	Yes		No	YES	HIV WHO CLINICAL STAGE 2	No signs or symptoms of TB	Yes	RTI	50	GREEN	EFV based regimen	No signs or symptoms of TB	GREEN	Active			Yes	6-<9months	Non-suppressed	GOOD ADHERENCE	EFV based regimen
40-49	Male	Primary	Married/Cohabiting	Rural	No	No	No	Outreach	Yes	Yes	Yes		YES	NO	HIV WHO CLINICAL STAGE 1	No signs or symptoms of TB	No		56	GREEN	EFV based regimen	No signs or symptoms of TB	GREEN	Inactive	TRANSFER OUT	1-<3months	No			GOOD ADHERENCE	EFV based regimen
40-49	Male	Primary	Married/Cohabiting	Rural	No	No	Yes	Outreach	Yes	Yes	Yes		YES	YES	HIV WHO CLINICAL STAGE 2	No signs or symptoms of TB	No		61	GREEN	EFV based regimen	No signs or symptoms of TB	GREEN	Active			Yes	6-<9months	Suppressed	GOOD ADHERENCE	DTG based regimen	Yes	New drug aavailable
40-49	Male	Primary	Married/Cohabiting	Rural	Yes	No	Yes	Outreach	Yes	Yes	Yes		No	YES	HIV WHO CLINICAL STAGE 2	No signs or symptoms of TB	No		50	GREEN	EFV based regimen	No signs or symptoms of TB	GREEN	Active			Yes	6-<9months	Suppressed	GOOD ADHERENCE	DTG based regimen	Yes	New drug aavailable
40-49	Female	Primary	Married/Cohabiting	Rural	No	Don't Know	Yes	Outreach	Yes	Yes	Yes		YES	YES	HIV WHO CLINICAL STAGE 2	No signs or symptoms of TB	No		55	GREEN	EFV based regimen	No signs or symptoms of TB	GREEN	Active			No			GOOD ADHERENCE	EFV based regimen
40-49	Male	Primary	Married/Cohabiting	Rural	No	No	No	Outreach	Yes	Yes	Yes		No	YES	HIV WHO CLINICAL STAGE 2	No signs or symptoms of TB	No		60	GREEN	EFV based regimen	No signs or symptoms of TB	GREEN	Active			No			GOOD ADHERENCE	EFV based regimen
40-49	Male	Primary	Married/Cohabiting	Rural	No	No	Yes	Outreach	Yes	Yes	Yes		YES	YES	HIV WHO CLINICAL STAGE 2	No signs or symptoms of TB	No		56	GREEN	EFV based regimen	No signs or symptoms of TB	GREEN	Active			Yes	6-<9months	Suppressed	GOOD ADHERENCE	DTG based regimen	Yes	New drug aavailable
40-49	Male	Primary	Married/Cohabiting	Rural	No	No	Yes	Outreach	Yes	Yes	Yes		YES	YES	HIV WHO CLINICAL STAGE 2	No signs or symptoms of TB	No		60	GREEN	EFV based regimen	No signs or symptoms of TB	GREEN	Active			No			GOOD ADHERENCE	EFV based regimen
40-49	Male	Primary	Married/Cohabiting	Rural	No	Don't Know	No	Outreach	Yes	Yes	Yes		YES	NO	HIV WHO CLINICAL STAGE 2	No signs or symptoms of TB	No		56	GREEN	EFV based regimen	No signs or symptoms of TB	GREEN	Active			Yes	9-<12months	Suppressed	GOOD ADHERENCE	EFV based regimen
40-49	Male	Primary	Married/Cohabiting	Rural	No	Yes	Yes	Outreach	Yes	Yes	Yes		YES	YES	HIV WHO CLINICAL STAGE 2	No signs or symptoms of TB	No		55	GREEN	EFV based regimen	No signs or symptoms of TB	GREEN	Active			No			GOOD ADHERENCE	EFV based regimen
40-49	Female	Primary	Married/Cohabiting	Rural	No	Don't Know	No	Outreach	Yes	Yes	Yes		YES	YES	HIV WHO CLINICAL STAGE 1	No signs or symptoms of TB	No		78	GREEN	EFV based regimen	No signs or symptoms of TB	YELLOW	Inactive	LTFU	3-<6months	No			GOOD ADHERENCE	EFV based regimen
40-49	Male	Primary	Married/Cohabiting	Rural	No	Don't Know	No	Outreach	Yes	Yes	Yes		YES	YES	HIV WHO CLINICAL STAGE 2	No signs or symptoms of TB	No		79	GREEN	EFV based regimen	No signs or symptoms of TB	GREEN	Active			No			GOOD ADHERENCE	EFV based regimen
40-49	Male	Primary	Married/Cohabiting	Rural	No	No	No	Outreach	Yes	Yes	Yes		YES	NO	HIV WHO CLINICAL STAGE 2	No signs or symptoms of TB	No		65	GREEN	EFV based regimen	No signs or symptoms of TB	GREEN	Active			No			FAIR ADHERENCE	EFV based regimen
40-49	Male	Primary	Married/Cohabiting	Rural	No	No	Yes	Outreach	Yes	Yes	Yes		YES	YES	HIV WHO CLINICAL STAGE 2	No signs or symptoms of TB	No		60	GREEN	EFV based regimen	No signs or symptoms of TB	GREEN	Inactive	LTFU	6-<9months	No			GOOD ADHERENCE	EFV based regimen
40-49	Female	Primary	Married/Cohabiting	Rural	Yes	Don't Know	Yes	Outreach	Yes	Yes	Yes		YES	YES	HIV WHO CLINICAL STAGE 2	No signs or symptoms of TB	No		68	GREEN	EFV based regimen	No signs or symptoms of TB	GREEN	Active			Yes	6-<9months	Suppressed	GOOD ADHERENCE	DTG based regimen	Yes	New drug aavailable
40-49	Female	Primary	Married/Cohabiting	Rural	Yes	Don't Know	No	Outreach	Yes	Yes	Yes		YES	YES	HIV WHO CLINICAL STAGE 2	No signs or symptoms of TB	No		46	GREEN	EFV based regimen	No signs or symptoms of TB	GREEN	Active			No			GOOD ADHERENCE	EFV based regimen
40-49	Male	Primary	Married/Cohabiting	Rural	Yes	Don't Know	No	Outreach	Yes	Yes	Yes		YES	YES	HIV WHO CLINICAL STAGE 2	No signs or symptoms of TB	No		63	GREEN	EFV based regimen	No signs or symptoms of TB	GREEN	Active			No			GOOD ADHERENCE	EFV based regimen
40-49	Female	Primary	Married/Cohabiting	Rural	No	Don't Know	Yes	Outreach	Yes	Yes	Yes		YES	YES	HIV WHO CLINICAL STAGE 1	No signs or symptoms of TB	No		63	GREEN	EFV based regimen	No signs or symptoms of TB	GREEN	Active			Yes	9-<12months	Suppressed	GOOD ADHERENCE	EFV based regimen
40-49	Male	Primary	Married/Cohabiting	Rural	No	Don't Know	No	Outreach	Yes	Yes	Yes		YES	YES	HIV WHO CLINICAL STAGE 2	No signs or symptoms of TB	No		52	GREEN	EFV based regimen	No signs or symptoms of TB	GREEN	Active			No			GOOD ADHERENCE	EFV based regimen
40-49	Female	Primary	Married/Cohabiting	Rural	No	Yes	Yes	Outreach	Yes	Yes	Yes		YES	YES	HIV WHO CLINICAL STAGE 2	No signs or symptoms of TB	No		62	GREEN	EFV based regimen	No signs or symptoms of TB	GREEN	Active			Yes	6-<9months	Suppressed	GOOD ADHERENCE	EFV based regimen
40-49	Female	Primary	Married/Cohabiting	Rural	No	Don't Know	No	Outreach	Yes	Yes	Yes		YES	YES	HIV WHO CLINICAL STAGE 2	No signs or symptoms of TB	No		66	GREEN	EFV based regimen	No signs or symptoms of TB	GREEN	Active			Yes	6-<9months	Suppressed	GOOD ADHERENCE	EFV based regimen
40-49	Male	Primary	Married/Cohabiting	Rural	Yes	Yes	Yes	Outreach	Yes	Yes	Yes		No	YES	HIV WHO CLINICAL STAGE 2	No signs or symptoms of TB	No		43	YELLOW	EFV based regimen	No signs or symptoms of TB	GREEN	Active			No			GOOD ADHERENCE	EFV based regimen
40-49	Male	Primary	Married/Cohabiting	Rural	No	No	Yes	Outreach	Yes	Yes	Yes		YES	YES	HIV WHO CLINICAL STAGE 2	No signs or symptoms of TB	No		58	GREEN	EFV based regimen	No signs or symptoms of TB	GREEN	Active			No			GOOD ADHERENCE	EFV based regimen
40-49	Male	Primary	Married/Cohabiting	Rural	Yes	Don't Know	Yes	Outreach	Yes	Yes	Yes		YES	YES	HIV WHO CLINICAL STAGE 2	No signs or symptoms of TB	No		62	GREEN	EFV based regimen	No signs or symptoms of TB	GREEN	Active			Yes	6-<9months	Suppressed	GOOD ADHERENCE	EFV based regimen
40-49	Male	Primary	Married/Cohabiting	Rural	Yes	Yes	Yes	Outreach	Yes	Yes	Yes		YES	NO	HIV WHO CLINICAL STAGE 1	No signs or symptoms of TB	No		65	GREEN	EFV based regimen	No signs or symptoms of TB	GREEN	Active			No			GOOD ADHERENCE	EFV based regimen
40-49	Female	Primary	Married/Cohabiting	Rural	No	Yes	Yes	Outreach	Yes	Yes	Yes		No	YES	HIV WHO CLINICAL STAGE 2	No signs or symptoms of TB	No		48	GREEN	EFV based regimen	No signs or symptoms of TB	GREEN	Active			No			GOOD ADHERENCE	EFV based regimen
40-49	Female	Primary	Married/Cohabiting	Rural	No	Yes	Yes	Outreach	Yes	Yes	Yes		YES	NO	HIV WHO CLINICAL STAGE 2	No signs or symptoms of TB	No		60	GREEN	EFV based regimen	No signs or symptoms of TB	GREEN	Active			Yes	6-<9months	Suppressed	GOOD ADHERENCE	DTG based regimen	Yes	New drug aavailable
40-49	Female	Primary	Married/Cohabiting	Rural	Yes	No	Yes	Outreach	Yes	Yes	Yes		No	YES	HIV WHO CLINICAL STAGE 2	No signs or symptoms of TB	No		48	YELLOW	EFV based regimen	No signs or symptoms of TB	GREEN	Active			Yes	6-<9months	Suppressed	GOOD ADHERENCE	DTG based regimen
40-49	Male	Primary	Married/Cohabiting	Rural	No	No	No	Outreach	Yes	Yes	Yes		YES	NO	HIV WHO CLINICAL STAGE 2	No signs or symptoms of TB	No		62	GREEN	EFV based regimen	No signs or symptoms of TB	GREEN	Active			No			GOOD ADHERENCE	EFV based regimen
40-49	Female	Primary	Married/Cohabiting	Urban	No	No	No	Outreach	Yes	Yes	Yes		YES	NO	HIV WHO CLINICAL STAGE 2	No signs or symptoms of TB	No		56	GREEN	EFV based regimen	No signs or symptoms of TB	GREEN	Active			No			GOOD ADHERENCE	EFV based regimen
40-49	Male	Primary	Married/Cohabiting	Urban	Yes	Yes	Yes	Facility	Yes	Yes	Yes		No	YES	HIV WHO CLINICAL STAGE 2	No signs or symptoms of TB	Yes	RTI	66	GREEN	EFV based regimen	No signs or symptoms of TB	GREEN	Active			No			GOOD ADHERENCE	EFV based regimen
40-49	Male	Primary	Married/Cohabiting	Urban	Yes	Yes	Yes	Facility	Yes	Yes	Yes		No	YES	HIV WHO CLINICAL STAGE 2	No signs or symptoms of TB	No		80	GREEN	EFV based regimen	No signs or symptoms of TB	GREEN	Active			Yes	6-<9months	Suppressed	GOOD ADHERENCE	DTG based regimen	Yes	New drug aavailable
40-49	Female	Primary	Married/Cohabiting	Urban	Yes	Yes	Yes	Facility	Yes	Yes	Yes		YES	YES	HIV WHO CLINICAL STAGE 2	No signs or symptoms of TB	No		90	GREEN	NVP based regimen	No signs or symptoms of TB	GREEN	Active			No			GOOD ADHERENCE	DTG based regimen	Yes	New drug aavailable
40-49	Male	Primary	Married/Cohabiting	Urban	No	Yes	Yes	Outreach	Yes	Yes	Yes		No	NO	HIV WHO CLINICAL STAGE 2	No signs or symptoms of TB	No		69	GREEN	EFV based regimen	No signs or symptoms of TB	GREEN	Active			Yes	6-<9months	Suppressed	GOOD ADHERENCE	DTG based regimen	Yes	New drug aavailable
40-49	Male	Primary	Married/Cohabiting	Urban	Yes	No	No	Outreach	Yes	Yes	Yes		No	NO	HIV WHO CLINICAL STAGE 1	No signs or symptoms of TB	No		60	GREEN	EFV based regimen	No signs or symptoms of TB	GREEN	Active			Yes	9-<12months	Suppressed	GOOD ADHERENCE	EFV based regimen
40-49	Male	Primary	Married/Cohabiting	Urban	No	No	Yes	Outreach	Yes	Yes	Yes		No	YES	HIV WHO CLINICAL STAGE 2	No signs or symptoms of TB	Yes	RTI	63	GREEN	EFV based regimen	No signs or symptoms of TB	GREEN	Active			Yes	6-<9months	Suppressed	GOOD ADHERENCE	DTG based regimen	Yes	New drug aavailable
40-49	Male	Primary	Married/Cohabiting	Urban	No	Don't Know	Yes	Outreach	Yes	Yes	Yes		YES	YES	HIV WHO CLINICAL STAGE 2	No signs or symptoms of TB	No		60	GREEN	EFV based regimen	No signs or symptoms of TB	GREEN	Active			Yes	6-<9months	Suppressed	GOOD ADHERENCE	DTG based regimen	Yes	New drug aavailable
40-49	Female	Primary	Married/Cohabiting	Urban	No	No	No	Outreach	Yes	Yes	Yes		YES	NO	HIV WHO CLINICAL STAGE 2	No signs or symptoms of TB	No		48	GREEN	EFV based regimen	No signs or symptoms of TB	GREEN	Active			No			GOOD ADHERENCE	EFV based regimen
40-49	Male	Primary	Married/Cohabiting	Urban	No	Don't Know	Yes	Outreach	Yes	Yes	Yes		YES	YES	HIV WHO CLINICAL STAGE 2	No signs or symptoms of TB	No		47	GREEN	EFV based regimen	No signs or symptoms of TB	YELLOW	Active			Yes	6-<9months	Suppressed	GOOD ADHERENCE	EFV based regimen
40-49	Female	Primary	Married/Cohabiting	Urban	No	No	No	Outreach	Yes	Yes	Yes		No	YES	HIV WHO CLINICAL STAGE 2	No signs or symptoms of TB	No		50	GREEN	EFV based regimen	No signs or symptoms of TB	GREEN	Active			Yes	9-<12months	Suppressed	GOOD ADHERENCE	DTG based regimen	Yes	New drug aavailable
40-49	Male	Primary	Married/Cohabiting	Urban	No	No	Yes	Outreach	Yes	Yes	Yes		YES	NO	HIV WHO CLINICAL STAGE 2	No signs or symptoms of TB	No		54	GREEN	EFV based regimen	No signs or symptoms of TB	GREEN	Active			No			GOOD ADHERENCE	EFV based regimen
40-49	Female	Primary	Married/Cohabiting	Urban	Yes	No	Yes	Outreach	Yes	Yes	Yes		No	NO	HIV WHO CLINICAL STAGE 2	No signs or symptoms of TB	No		71	GREEN	EFV based regimen	No signs or symptoms of TB	GREEN	Inactive	LTFU	3-<6months	No			GOOD ADHERENCE	EFV based regimen
40-49	Female	Primary	Married/Cohabiting	Urban	No	No	Yes	Outreach	Yes	Yes	Yes		No	YES	HIV WHO CLINICAL STAGE 2	No signs or symptoms of TB	No		57.6	GREEN	EFV based regimen	No signs or symptoms of TB	GREEN	Inactive	TRANSFER OUT	<1month	No			FAIR ADHERENCE	EFV based regimen
40-49	Male	Primary	Married/Cohabiting	Urban	No	No	No	Outreach	Yes	Yes	Yes		No	NO	HIV WHO CLINICAL STAGE 2	No signs or symptoms of TB	Yes	RTI	60	GREEN	EFV based regimen	No signs or symptoms of TB	GREEN	Active			Yes	9-<12months	Non-suppressed	GOOD ADHERENCE	EFV based regimen
40-49	Male	Primary	Married/Cohabiting	Urban	No	No	No	Outreach	Yes	Yes	Yes		YES	NO	HIV WHO CLINICAL STAGE 2	No signs or symptoms of TB	No		48	GREEN	EFV based regimen	No signs or symptoms of TB	GREEN	Inactive	TRANSFER OUT	<1month	No			GOOD ADHERENCE	EFV based regimen
40-49	Male	Primary	Married/Cohabiting	Urban	Yes	No	Yes	Outreach	Yes	Yes	Yes		YES	NO	HIV WHO CLINICAL STAGE 1	No signs or symptoms of TB	Yes	RTI	71	GREEN	EFV based regimen	No signs or symptoms of TB	GREEN	Active			Yes	3-<6months	Suppressed	GOOD ADHERENCE	EFV based regimen
40-49	Female	Primary	Married/Cohabiting	Urban	Yes	No	Yes	Outreach	Yes	Yes	Yes		YES	YES	HIV WHO CLINICAL STAGE 2	No signs or symptoms of TB	No		46	GREEN	EFV based regimen	No signs or symptoms of TB	GREEN	Active			Yes	6-<9months	Suppressed	GOOD ADHERENCE	EFV based regimen
40-49	Female	Primary	Married/Cohabiting	Urban	No	Don't Know	Yes	Outreach	Yes	Yes	Yes		No	NO	HIV WHO CLINICAL STAGE 2	No signs or symptoms of TB	No		60	GREEN	EFV based regimen	No signs or symptoms of TB	GREEN	Inactive	LTFU	<1month	No			GOOD ADHERENCE	EFV based regimen
40-49	Male	Primary	Married/Cohabiting	Urban	No	No	No	Outreach	Yes	Yes	Yes		YES	YES	HIV WHO CLINICAL STAGE 2	No signs or symptoms of TB	No		60	GREEN	EFV based regimen	No signs or symptoms of TB	GREEN	Inactive	LTFU	3-<6months	No			GOOD ADHERENCE	EFV based regimen
40-49	Male	Primary	Married/Cohabiting	Urban	Yes	No	Yes	Outreach	Yes	Yes	Yes		YES	YES	HIV WHO CLINICAL STAGE 2	No signs or symptoms of TB	No		50	GREEN	EFV based regimen	No signs or symptoms of TB	GREEN	Active			Yes	6-<9months	Suppressed	GOOD ADHERENCE	DTG based regimen
40-49	Female	Primary	Married/Cohabiting	Urban	No	No	No	Outreach	Yes	Yes	Yes		YES	NO	HIV WHO CLINICAL STAGE 2	No signs or symptoms of TB	Yes	RTI	48	GREEN	EFV based regimen	No signs or symptoms of TB	GREEN	Active			Yes	6-<9months	Suppressed	GOOD ADHERENCE	DTG based regimen	Yes	New drug aavailable
40-49	Male	Primary	Married/Cohabiting	Urban	No	No	No	Outreach	Yes	Yes	Yes		YES	YES	HIV WHO CLINICAL STAGE 1	No signs or symptoms of TB	No		75	GREEN	EFV based regimen	No signs or symptoms of TB	GREEN	Active			No			GOOD ADHERENCE	EFV based regimen
40-49	Female	Primary	Married/Cohabiting	Urban	No	No	No	Outreach	Yes	Yes	Yes		YES	NO	HIV WHO CLINICAL STAGE 2	No signs or symptoms of TB	No		58	GREEN	EFV based regimen	No signs or symptoms of TB	GREEN	Active			Yes	6-<9months	Suppressed	GOOD ADHERENCE	EFV based regimen
40-49	Male	Primary	Married/Cohabiting	Urban	Yes	No	No	Outreach	Yes	Yes	Yes		YES	YES	HIV WHO CLINICAL STAGE 2	No signs or symptoms of TB	No		58	GREEN	EFV based regimen	No signs or symptoms of TB	GREEN	Active			No			GOOD ADHERENCE	EFV based regimen
40-49	Female	Primary	Married/Cohabiting	Urban	Yes	Yes	Yes	Outreach	Yes	Yes	Yes		YES	YES	HIV WHO CLINICAL STAGE 2	No signs or symptoms of TB	No		50	GREEN	EFV based regimen	No signs or symptoms of TB	GREEN	Active			No			GOOD ADHERENCE	EFV based regimen
40-49	Female	Primary	Married/Cohabiting	Urban	No	Don't Know	No	Outreach	Yes	Yes	Yes		YES	YES	HIV WHO CLINICAL STAGE 2	No signs or symptoms of TB	Yes	RTI	45	GREEN	EFV based regimen	No signs or symptoms of TB	GREEN	Active			Yes	6-<9months	Suppressed	GOOD ADHERENCE	EFV based regimen
50+	Male	Primary	Married/Cohabiting	Rural	Yes	No	No	Outreach	Yes	Yes	Yes		YES	NO	HIV WHO CLINICAL STAGE 2	No signs or symptoms of TB	No		61	GREEN	EFV based regimen	No signs or symptoms of TB	GREEN	Active			No			GOOD ADHERENCE	DTG based regimen	Yes	New drug aavailable
50+	Male	Primary	Married/Cohabiting	Rural	No	No	Yes	Facility	Yes	Yes	Yes		No	NO	HIV WHO CLINICAL STAGE 2	No signs or symptoms of TB	No		59	GREEN	EFV based regimen	No signs or symptoms of TB	GREEN	Inactive	LTFU	1-<3months	No			GOOD ADHERENCE	EFV based regimen
50+	Female	Primary	Married/Cohabiting	Rural	No	No	Yes	Outreach	Yes	Yes	Yes		YES	NO	HIV WHO CLINICAL STAGE 1	No signs or symptoms of TB	No		62	GREEN	EFV based regimen	No signs or symptoms of TB	GREEN	Active			No			GOOD ADHERENCE	EFV based regimen
50+	Female	Primary	Married/Cohabiting	Rural	No	No	No	Outreach	Yes	Yes	Yes		YES	NO	HIV WHO CLINICAL STAGE 2	No signs or symptoms of TB	No		68	GREEN	EFV based regimen	No signs or symptoms of TB	GREEN	Inactive	TRANSFER OUT	3-<6months	No			GOOD ADHERENCE	EFV based regimen
50+	Male	Primary	Married/Cohabiting	Rural	No	No	No	Outreach	Yes	Yes	Yes		YES	NO	HIV WHO CLINICAL STAGE 2	No signs or symptoms of TB	No		64	GREEN	EFV based regimen	No signs or symptoms of TB	GREEN	Active			No			GOOD ADHERENCE	EFV based regimen
50+	Female	Primary	Married/Cohabiting	Rural	Yes	No	No	Outreach	Yes	Yes	Yes		YES	YES	HIV WHO CLINICAL STAGE 2	No signs or symptoms of TB	No		62	GREEN	EFV based regimen	No signs or symptoms of TB	GREEN	Inactive	TRANSFER OUT	3-<6months	No			GOOD ADHERENCE	EFV based regimen
50+	Male	Primary	Married/Cohabiting	Rural	No	Yes	Yes	Outreach	Yes	Yes	Yes		YES	NO	HIV WHO CLINICAL STAGE 2	No signs or symptoms of TB	No		62	GREEN	EFV based regimen	No signs or symptoms of TB	GREEN	Inactive	TRANSFER OUT	<1month	No			FAIR ADHERENCE	EFV based regimen
50+	Male	Primary	Married/Cohabiting	Rural	Yes	No	No	Outreach	Yes	Yes	Yes		YES	NO	HIV WHO CLINICAL STAGE 2	No signs or symptoms of TB	No		67	GREEN	EFV based regimen	No signs or symptoms of TB	GREEN	Active			Yes	9-<12months	Suppressed	GOOD ADHERENCE	DTG based regimen	Yes	New drug aavailable
50+	Male	Primary	Married/Cohabiting	Rural	No	No	No	Outreach	Yes	Yes	Yes		YES	YES	HIV WHO CLINICAL STAGE 1	No signs or symptoms of TB	No		58	GREEN	EFV based regimen	No signs or symptoms of TB	GREEN	Inactive	LTFU	3-<6months	No			GOOD ADHERENCE	EFV based regimen
50+	Male	Primary	Married/Cohabiting	Rural	No	No	No	Outreach	Yes	Yes	Yes		No	YES	HIV WHO CLINICAL STAGE 2	No signs or symptoms of TB	No		57	GREEN	EFV based regimen	No signs or symptoms of TB	GREEN	Active			No			GOOD ADHERENCE	EFV based regimen
50+	Female	Primary	Married/Cohabiting	Rural	No	No	No	Outreach	Yes	Yes	Yes		YES	YES	HIV WHO CLINICAL STAGE 2	No signs or symptoms of TB	No		60	GREEN	EFV based regimen	No signs or symptoms of TB	GREEN	Active			No			GOOD ADHERENCE	EFV based regimen
50+	Male	Primary	Married/Cohabiting	Rural	No	Yes	Yes	Outreach	Yes	Yes	Yes		No	YES	HIV WHO CLINICAL STAGE 1	No signs or symptoms of TB	Yes	RTI	76	GREEN	EFV based regimen	No signs or symptoms of TB	GREEN	Active			No			GOOD ADHERENCE	EFV based regimen
50+	Male	Primary	Married/Cohabiting	Rural	No	Don't Know	Yes	Outreach	Yes	Yes	Yes		YES	YES	HIV WHO CLINICAL STAGE 2	No signs or symptoms of TB	No		68	GREEN	EFV based regimen	No signs or symptoms of TB	GREEN	Active			No			GOOD ADHERENCE	EFV based regimen
50+	Female	Primary	Married/Cohabiting	Rural	No	Don't Know	No	Outreach	Yes	Yes	Yes		YES	YES	HIV WHO CLINICAL STAGE 2	No signs or symptoms of TB	No		55	GREEN	EFV based regimen	No signs or symptoms of TB	GREEN	Active			Yes	9-<12months	Suppressed	GOOD ADHERENCE	DTG based regimen
50+	Female	Primary	Married/Cohabiting	Rural	No	Yes	Yes	Outreach	Yes	Yes	Yes		YES	YES	HIV WHO CLINICAL STAGE 2	No signs or symptoms of TB	No		50	GREEN	EFV based regimen	No signs or symptoms of TB	GREEN	Inactive	LTFU	1-<3months	No			GOOD ADHERENCE	EFV based regimen
50+	Male	Primary	Married/Cohabiting	Rural	No	Yes	Yes	Outreach	Yes	Yes	Yes		No	YES	HIV WHO CLINICAL STAGE 2	No signs or symptoms of TB	No		47	GREEN	EFV based regimen	No signs or symptoms of TB	GREEN	Active			Yes	6-<9months	Suppressed	GOOD ADHERENCE	DTG based regimen	Yes	New drug aavailable
50+	Female	Primary	Married/Cohabiting	Urban	No	Yes	No	Facility	Yes	Yes	Yes		YES	NO	HIV WHO CLINICAL STAGE 2	No signs or symptoms of TB	No		50	GREEN	EFV based regimen	No signs or symptoms of TB	GREEN	Active			No			GOOD ADHERENCE	EFV based regimen
50+	Male	Primary	Married/Cohabiting	Urban	No	Yes	Yes	Outreach	Yes	Yes	Yes		No	YES	HIV WHO CLINICAL STAGE 2	No signs or symptoms of TB	No		52	GREEN	EFV based regimen	No signs or symptoms of TB	GREEN	Inactive	LTFU	1-<3months	No			GOOD ADHERENCE	EFV based regimen
50+	Male	Primary	Married/Cohabiting	Urban	No	No	Yes	Outreach	Yes	Yes	Yes		YES	NO	HIV WHO CLINICAL STAGE 2	No signs or symptoms of TB	No		54	YELLOW	EFV based regimen	No signs or symptoms of TB	GREEN	Active			Yes	6-<9months	Suppressed	GOOD ADHERENCE	DTG based regimen
50+	Male	Primary	Married/Cohabiting	Urban	No	No	Yes	Outreach	Yes	Yes	Yes		YES	YES	HIV WHO CLINICAL STAGE 2	No signs or symptoms of TB	No		48	GREEN	EFV based regimen	No signs or symptoms of TB	GREEN	Active			Yes	6-<9months	Non-suppressed	GOOD ADHERENCE	EFV based regimen
50+	Male	Primary	Married/Cohabiting	Urban	No	No	No	Outreach	Yes	Yes	Yes		YES	NO	HIV WHO CLINICAL STAGE 2	No signs or symptoms of TB	No		60	GREEN	EFV based regimen	No signs or symptoms of TB	GREEN	Active			Yes	3-<6months	Suppressed	GOOD ADHERENCE	DTG based regimen	Yes	New drug aavailable
50+	Male	Primary	Married/Cohabiting	Urban	No	No	No	Outreach	Yes	Yes	Yes		YES	NO	HIV WHO CLINICAL STAGE 2	No signs or symptoms of TB	No		75	GREEN	EFV based regimen	No signs or symptoms of TB	GREEN	Active			Yes	6-<9months	Suppressed	GOOD ADHERENCE	DTG based regimen	Yes	New drug aavailable
50+	Male	Primary	Married/Cohabiting	Urban	No	No	No	Outreach	Yes	Yes	Yes		No	YES	HIV WHO CLINICAL STAGE 2	No signs or symptoms of TB	No		65	GREEN	EFV based regimen	No signs or symptoms of TB	GREEN	Active			Yes	9-<12months	Suppressed	GOOD ADHERENCE	EFV based regimen
50+	Male	Primary	Married/Cohabiting	Urban	No	Yes	No	Outreach	Yes	Yes	Yes		No	NO	HIV WHO CLINICAL STAGE 2	No signs or symptoms of TB	No		68	GREEN	EFV based regimen	No signs or symptoms of TB	GREEN	Active			Yes	9-<12months	Suppressed	GOOD ADHERENCE	DTG based regimen	Yes	New drug aavailable
50+	Male	Primary	Married/Cohabiting	Urban	No	Yes	Yes	Outreach	Yes	Yes	Yes		No	NO	HIV WHO CLINICAL STAGE 2	No signs or symptoms of TB	No		64	GREEN	EFV based regimen	No signs or symptoms of TB	GREEN	Active			Yes	6-<9months	Suppressed	GOOD ADHERENCE	EFV based regimen
50+	Female	Primary	Married/Cohabiting	Urban	Yes	No	No	Outreach	Yes	Yes	Yes		YES	NO	HIV WHO CLINICAL STAGE 2	No signs or symptoms of TB	No		62	GREEN	EFV based regimen	No signs or symptoms of TB	GREEN	Active			Yes	6-<9months	Suppressed	GOOD ADHERENCE	EFV based regimen
0-9	Male	Primary	Never married	Rural	No	No	No	Outreach	Yes	Yes	Yes		No	YES	HIV WHO CLINICAL STAGE 2	No signs or symptoms of TB	No		18	YELLOW	EFV based regimen	No signs or symptoms of TB	GREEN	Active			Yes	6-<9months	Non-suppressed	GOOD ADHERENCE	EFV based regimen
0-9	Female	Primary	Never married	Rural	No	No	No	Outreach	Yes	Yes	Yes		YES	YES	HIV WHO CLINICAL STAGE 2	No signs or symptoms of TB	No		20	GREEN	EFV based regimen	No signs or symptoms of TB	GREEN	Active			Yes	6-<9months	Suppressed	GOOD ADHERENCE	EFV based regimen
0-9	Female	Primary	Never married	Urban	No	No	Yes	Outreach	Yes	Yes	Yes		YES	NO	HIV WHO CLINICAL STAGE 1	No signs or symptoms of TB	Yes	RTI	22	GREEN	EFV based regimen	No signs or symptoms of TB	GREEN	Active			Yes	3-<6months	Suppressed	GOOD ADHERENCE	EFV based regimen
10_19	Female	Primary	Never married	Rural	No	No	Yes	Facility	Yes	Yes	Yes		No	NO	HIV WHO CLINICAL STAGE 2	No signs or symptoms of TB	Yes	RTI	40	GREEN	NVP based regimen	No signs or symptoms of TB	GREEN	Active			Yes	6-<9months	Non-suppressed	GOOD ADHERENCE	DTG based regimen	Yes	New drug aavailable
10_19	Female	Primary	Never married	Rural	Yes	No	No	Outreach	Yes	Yes	Yes		YES	YES	HIV WHO CLINICAL STAGE 2	No signs or symptoms of TB	Yes	RTI	20	GREEN	EFV based regimen	No signs or symptoms of TB	GREEN	Active			No			GOOD ADHERENCE	EFV based regimen
10_19	Female	Primary	Never married	Rural	No	No	No	Outreach	Yes	Yes	Yes		No	YES	HIV WHO CLINICAL STAGE 2	No signs or symptoms of TB	No		35	GREEN	EFV based regimen	No signs or symptoms of TB	GREEN	Inactive	TRANSFER OUT	3-<6months	No			GOOD ADHERENCE	EFV based regimen
10_19	Female	Primary	Never married	Rural	No	No	No	Outreach	Yes	Yes	Yes		YES	YES	HIV WHO CLINICAL STAGE 1	No signs or symptoms of TB	No		16	GREEN	EFV based regimen	No signs or symptoms of TB	GREEN	Active			No			GOOD ADHERENCE	EFV based regimen
10_19	Male	Primary	Never married	Urban	Yes	No	No	Outreach	Yes	Yes	Yes		YES	NO	HIV WHO CLINICAL STAGE 2	No signs or symptoms of TB	Yes	RTI	26	GREEN	EFV based regimen	No signs or symptoms of TB	GREEN	Active			Yes	6-<9months	Suppressed	GOOD ADHERENCE	EFV based regimen
10_19	Female	Primary	Never married	Urban	Yes	No	Yes	Outreach	Yes	Yes	Yes		No	YES	HIV WHO CLINICAL STAGE 2	No signs or symptoms of TB	No		33	GREEN	EFV based regimen	Currently on TB treatment	GREEN	Inactive	DIED	9-<12months	No			GOOD ADHERENCE	EFV based regimen
10_19	Female	Primary	Never married	Urban	No	No	No	Outreach	Yes	Yes	Yes		No	YES	HIV WHO CLINICAL STAGE 2	No signs or symptoms of TB	Yes	RTI	39	GREEN	EFV based regimen	No signs or symptoms of TB	GREEN	Active			Yes	6-<9months	Suppressed	GOOD ADHERENCE	EFV based regimen
10_19	Male	Primary	Never married	Urban	Yes	No	No	Outreach	Yes	Yes	Yes		YES	NO	HIV WHO CLINICAL STAGE 1	No signs or symptoms of TB	No		29	GREEN	EFV based regimen	No signs or symptoms of TB	GREEN	Active			No			GOOD ADHERENCE	EFV based regimen
10_19	Female	Primary	Never married	Urban	Yes	No	No	Outreach	Yes	Yes	Yes		YES	YES	HIV WHO CLINICAL STAGE 2	No signs or symptoms of TB	No		50	GREEN	EFV based regimen	No signs or symptoms of TB	GREEN	Active			No			GOOD ADHERENCE	EFV based regimen
30-39	Female	Primary	Never married	Urban	Yes	No	No	Outreach	Yes	Yes	Yes		No	YES	HIV WHO CLINICAL STAGE 2	No signs or symptoms of TB	Yes	RTI	38	YELLOW	EFV based regimen	No signs or symptoms of TB	YELLOW	Inactive	LTFU	<1month	No			GOOD ADHERENCE	EFV based regimen
50+	Female	Primary	Never married	Urban	No	No	Yes	Outreach	Yes	Yes	Yes		No	YES	HIV WHO CLINICAL STAGE 2	No signs or symptoms of TB	No		52	GREEN	EFV based regimen	No signs or symptoms of TB	GREEN	Inactive	LTFU	3-<6months	No			GOOD ADHERENCE	EFV based regimen
30-39	Female	Primary	Widowed	Rural	No	No	No	Outreach	Yes	Yes	Yes		YES	NO	HIV WHO CLINICAL STAGE 2	No signs or symptoms of TB	No		78	GREEN	EFV based regimen	No signs or symptoms of TB	GREEN	Inactive	TRANSFER OUT	3-<6months	No			GOOD ADHERENCE	EFV based regimen
30-39	Male	Primary	Widowed	Rural	Yes	No	No	Outreach	Yes	Yes	Yes		YES	NO	HIV WHO CLINICAL STAGE 2	No signs or symptoms of TB	No		67	GREEN	EFV based regimen	No signs or symptoms of TB	GREEN	Inactive	LTFU	6-<9months	No			GOOD ADHERENCE	EFV based regimen
30-39	Female	Primary	Widowed	Rural	No	Don't Know	No	Outreach	Yes	Yes	Yes		YES	YES	HIV WHO CLINICAL STAGE 2	No signs or symptoms of TB	No		57	GREEN	EFV based regimen	No signs or symptoms of TB	GREEN	Active			No			GOOD ADHERENCE	EFV based regimen
30-39	Female	Primary	Widowed	Urban	No	Don't Know	Yes	Outreach	Yes	Yes	Yes		YES	NO	HIV WHO CLINICAL STAGE 2	No signs or symptoms of TB	No		55	GREEN	EFV based regimen	No signs or symptoms of TB	GREEN	Active			Yes	6-<9months	Non-suppressed	GOOD ADHERENCE	EFV based regimen
30-39	Female	Primary	Widowed	Urban	No	No	No	Outreach	Yes	Yes	Yes		No	NO	HIV WHO CLINICAL STAGE 2	No signs or symptoms of TB	No		51	GREEN	EFV based regimen	No signs or symptoms of TB	GREEN	Inactive	LTFU	6-<9months	No			GOOD ADHERENCE	EFV based regimen
40-49	Female	Primary	Widowed	Rural	No	Don't Know	Yes	Facility	Yes	Yes	Yes		No	NO	HIV WHO CLINICAL STAGE 2	No signs or symptoms of TB	No		49	GREEN	EFV based regimen	No signs or symptoms of TB	GREEN	Inactive	LTFU	<1month	No			GOOD ADHERENCE	EFV based regimen
40-49	Female	Primary	Widowed	Rural	No	Yes	Yes	Outreach	Yes	Yes	Yes		No	YES	HIV WHO CLINICAL STAGE 2	No signs or symptoms of TB	No		43	GREEN	EFV based regimen	No signs or symptoms of TB	GREEN	Active			No			GOOD ADHERENCE	EFV based regimen	Yes	New drug aavailable
40-49	Male	Primary	Widowed	Rural	No	No	Yes	Outreach	Yes	Yes	Yes		YES	NO	HIV WHO CLINICAL STAGE 1	No signs or symptoms of TB	No		54	GREEN	EFV based regimen	No signs or symptoms of TB	GREEN	Active			Yes	9-<12months	Suppressed	GOOD ADHERENCE	EFV based regimen
40-49	Female	Primary	Widowed	Rural	No	Yes	Yes	Outreach	Yes	Yes	Yes		YES	YES	HIV WHO CLINICAL STAGE 2	No signs or symptoms of TB	Yes	RTI	80	GREEN	EFV based regimen	No signs or symptoms of TB	GREEN	Active			Yes	9-<12months	Suppressed	GOOD ADHERENCE	DTG based regimen
40-49	Female	Primary	Widowed	Rural	No	No	No	Outreach	Yes	Yes	Yes		YES	YES	HIV WHO CLINICAL STAGE 2	No signs or symptoms of TB	No		72	GREEN	EFV based regimen	No signs or symptoms of TB	GREEN	Active			No			GOOD ADHERENCE	EFV based regimen
40-49	Female	Primary	Widowed	Rural	No	Don't Know	No	Outreach	Yes	Yes	Yes		YES	YES	HIV WHO CLINICAL STAGE 2	No signs or symptoms of TB	No		46	GREEN	EFV based regimen	No signs or symptoms of TB	GREEN	Inactive	TRANSFER OUT	3-<6months	No			GOOD ADHERENCE	EFV based regimen
40-49	Female	Primary	Widowed	Rural	Yes	No	No	Outreach	Yes	Yes	Yes		YES	YES	HIV WHO CLINICAL STAGE 2	No signs or symptoms of TB	No		74	GREEN	EFV based regimen	No signs or symptoms of TB	GREEN	Active			No			GOOD ADHERENCE	EFV based regimen
40-49	Male	Primary	Widowed	Rural	Yes	No	No	Outreach	Yes	Yes	Yes		YES	YES	HIV WHO CLINICAL STAGE 2	No signs or symptoms of TB	No		58	YELLOW	EFV based regimen	No signs or symptoms of TB	YELLOW	Active			No			GOOD ADHERENCE	EFV based regimen
40-49	Female	Primary	Widowed	Urban	No	No	No	Outreach	Yes	Yes	Yes		YES	YES	HIV WHO CLINICAL STAGE 2	No signs or symptoms of TB	No		57	GREEN	EFV based regimen	No signs or symptoms of TB	GREEN	Active			No			GOOD ADHERENCE	EFV based regimen
40-49	Female	Primary	Widowed	Urban	Yes	No	Yes	Outreach	Yes	Yes	Yes		YES	YES	HIV WHO CLINICAL STAGE 3	No signs or symptoms of TB	No		58	RED	EFV based regimen	No signs or symptoms of TB	GREEN	Active			No			GOOD ADHERENCE	EFV based regimen
40-49	Male	Primary	Widowed	Urban	No	Don't Know	No	Facility	Yes	Yes	Yes		YES	YES	HIV WHO CLINICAL STAGE 3	Suspect TB	No		37	RED	EFV based regimen	No signs or symptoms of TB	RED	Inactive	LTFU	3-<6months	No			GOOD ADHERENCE	EFV based regimen
50+	Female	Primary	Widowed	Rural	No	Yes	Yes	Outreach	Yes	Yes	Yes		YES	YES	HIV WHO CLINICAL STAGE 3	Currently on TB treatment	Yes	ULCERS	58	GREEN	EFV based regimen	No signs or symptoms of TB	GREEN	Active			Yes	9-<12months	Suppressed	GOOD ADHERENCE	EFV based regimen
50+	Female	Primary	Widowed	Rural	No	No	Yes	Outreach	Yes	Yes	Yes		YES	NO	HIV WHO CLINICAL STAGE 1	No signs or symptoms of TB	No		50	GREEN	EFV based regimen	No signs or symptoms of TB	GREEN	Active			No			GOOD ADHERENCE	EFV based regimen
50+	Female	Primary	Widowed	Rural	Yes	No	Yes	Outreach	Yes	Yes	Yes		YES	YES	HIV WHO CLINICAL STAGE 2	No signs or symptoms of TB	No		61	GREEN	EFV based regimen	No signs or symptoms of TB	GREEN	Active			Yes	6-<9months	Suppressed	GOOD ADHERENCE	EFV based regimen
50+	Female	Primary	Widowed	Rural	No	No	Yes	Outreach	Yes	Yes	Yes		YES	NO	HIV WHO CLINICAL STAGE 1	No signs or symptoms of TB	Yes	RTI	50	GREEN	EFV based regimen	No signs or symptoms of TB	GREEN	Inactive	LTFU	9-<12months	No			POOR ADHERENCE	EFV based regimen
50+	Male	Primary	Widowed	Rural	No	No	No	Outreach	Yes	Yes	Yes		YES	NO	HIV WHO CLINICAL STAGE 2	No signs or symptoms of TB	No		46	GREEN	EFV based regimen	No signs or symptoms of TB	GREEN	Active			No			GOOD ADHERENCE	EFV based regimen
50+	Female	Primary	Widowed	Rural	Yes	No	Yes	Outreach	Yes	Yes	Yes		YES	NO	HIV WHO CLINICAL STAGE 2	No signs or symptoms of TB	No		45	GREEN	EFV based regimen	No signs or symptoms of TB	GREEN	Inactive	TRANSFER OUT	<1month	No			GOOD ADHERENCE	EFV based regimen
50+	Female	Primary	Widowed	Rural	Yes	Yes	No	Outreach	Yes	Yes	Yes		YES	YES	HIV WHO CLINICAL STAGE 2	No signs or symptoms of TB	No		54	GREEN	EFV based regimen	No signs or symptoms of TB	GREEN	Active			Yes	3-<6months	Suppressed	GOOD ADHERENCE	DTG based regimen
50+	Female	Primary	Widowed	Rural	No	No	No	Outreach	Yes	Yes	Yes		No	YES	HIV WHO CLINICAL STAGE 2	No signs or symptoms of TB	No		58	GREEN	EFV based regimen	No signs or symptoms of TB	GREEN	Active			No			GOOD ADHERENCE	EFV based regimen
50+	Male	Primary	Widowed	Rural	No	Yes	Yes	Outreach	Yes	Yes	Yes		YES	YES	HIV WHO CLINICAL STAGE 2	No signs or symptoms of TB	No		43	YELLOW	EFV based regimen	No signs or symptoms of TB	GREEN	Active			Yes	6-<9months	Suppressed	GOOD ADHERENCE	EFV based regimen
50+	Female	Primary	Widowed	Rural	No	No	No	Outreach	Yes	Yes	Yes		YES	YES	HIV WHO CLINICAL STAGE 2	No signs or symptoms of TB	No		53	GREEN	EFV based regimen	No signs or symptoms of TB	GREEN	Active			No			GOOD ADHERENCE	EFV based regimen
50+	Female	Primary	Widowed	Rural	Yes	Don't Know	No	Outreach	Yes	Yes	Yes		YES	YES	HIV WHO CLINICAL STAGE 2	No signs or symptoms of TB	No		50	GREEN	EFV based regimen	No signs or symptoms of TB	GREEN	Active			No			GOOD ADHERENCE	EFV based regimen
50+	Female	Primary	Widowed	Urban	No	No	Yes	Outreach	Yes	Yes	Yes		YES	YES	HIV WHO CLINICAL STAGE 2	No signs or symptoms of TB	No		55	GREEN	NVP based regimen	No signs or symptoms of TB	GREEN	Active			Yes	6-<9months	Suppressed	GOOD ADHERENCE	DTG based regimen	Yes	New drug aavailable
50+	Male	Primary	Widowed	Urban	No	No	No	Outreach	Yes	Yes	Yes		No	YES	HIV WHO CLINICAL STAGE 1	No signs or symptoms of TB	No		46	YELLOW	EFV based regimen	No signs or symptoms of TB	GREEN	Active			Yes	6-<9months	Suppressed	GOOD ADHERENCE	DTG based regimen
50+	Female	Primary	Widowed	Urban	Yes	Don't Know	No	Outreach	Yes	Yes	Yes		YES	NO	HIV WHO CLINICAL STAGE 2	No signs or symptoms of TB	Yes	RTI	56	GREEN	EFV based regimen	No signs or symptoms of TB	GREEN	Active			Yes	6-<9months	Suppressed	GOOD ADHERENCE	DTG based regimen	Yes	New drug aavailable
50+	Female	Primary	Widowed	Urban	No	Don't Know	No	Outreach	Yes	Yes	Yes		YES	YES	HIV WHO CLINICAL STAGE 2	No signs or symptoms of TB	No		80	GREEN	EFV based regimen	No signs or symptoms of TB	GREEN	Active			Yes	6-<9months	Suppressed	GOOD ADHERENCE	DTG based regimen
50+	Female	Primary	Widowed	Urban	Yes	No	No	Outreach	Yes	Yes	Yes		YES	NO	HIV WHO CLINICAL STAGE 2	No signs or symptoms of TB	No		62	GREEN	EFV based regimen	No signs or symptoms of TB	GREEN	Active			Yes	6-<9months	Suppressed	GOOD ADHERENCE	DTG based regimen	Yes	New drug aavailable
50+	Female	Primary	Widowed	Urban	No	Don't Know	No	Outreach	Yes	Yes	Yes		YES	NO	HIV WHO CLINICAL STAGE 2	No signs or symptoms of TB	No		53	GREEN	EFV based regimen	No signs or symptoms of TB	GREEN	Active			Yes	6-<9months	Suppressed	GOOD ADHERENCE	DTG based regimen
40-49	Female	Primary	Divorced/Separated	Urban	No	No	Yes	Facility	No
50+	Female	Primary	Divorced/Separated	Rural	Yes	Yes	Yes	Outreach	No
50+	Male	Primary	Divorced/Separated	Urban	No	No	Yes	Outreach	No
10_19	Female	Primary	Married/Cohabiting	Urban	No	No	No	Outreach	No
20-29	Male	Primary	Married/Cohabiting	Rural	Yes	Don't Know	Yes	Facility	No
20-29	Female	Primary	Married/Cohabiting	Urban	No	No	Yes	Outreach	No
30-39	Male	Primary	Married/Cohabiting	Rural	No	No	Yes	Outreach	No
30-39	Male	Primary	Married/Cohabiting	Rural	Yes	Yes	Yes	Outreach	No
30-39	Female	Primary	Married/Cohabiting	Rural	No	No	No	Outreach	No
30-39	Male	Primary	Married/Cohabiting	Rural	Yes	No	No	Outreach	No
30-39	Female	Primary	Married/Cohabiting	Rural	No	Yes	Yes	Outreach	No
30-39	Male	Primary	Married/Cohabiting	Urban	No	Don't Know	Yes	Outreach	No
30-39	Female	Primary	Married/Cohabiting	Urban	Yes	Yes	Yes	Facility	No
40-49	Female	Primary	Married/Cohabiting	Rural	No	Yes	Yes	Outreach	No
40-49	Female	Primary	Married/Cohabiting	Urban	No	Yes	Yes	Outreach	No
50+	Male	Primary	Married/Cohabiting	Rural	No	Don't Know	Yes	Facility	No
50+	Male	Primary	Married/Cohabiting	Rural	No	Yes	Yes	Outreach	No
50+	Male	Primary	Married/Cohabiting	Urban	Yes	No	No	Outreach	No
10_19	Male	Primary	Never married	Rural	No	No	No	Outreach	No
20-29	Female	Primary	Never married	Rural	Yes	Don't Know	Yes	Outreach	No
30-39	Male	Primary	Never married	Urban	No	No	No	Outreach	No
40-49	Female	Primary	Widowed	Rural	Yes	No	No	Facility	No
40-49	Male	Primary	Widowed	Urban	No	Don't Know	No	Outreach	No
40-49	Female	Primary	Widowed	Urban	No	Don't Know	Yes	Facility	No
30-39	Male	Secondary	Divorced/Separated	Urban	Yes	Don't Know	Yes	Outreach	Yes	Yes	No	1-<7	YES	YES	HIV WHO CLINICAL STAGE 3	Currently on TB treatment	No		59	YELLOW	EFV based regimen	No signs or symptoms of TB	GREEN	Active			Yes	9-<12months	Suppressed	GOOD ADHERENCE	EFV based regimen
30-39	Female	Secondary	Divorced/Separated	Urban	Yes	No	Yes	Outreach	No	Yes	No	>28	No	YES	HIV WHO CLINICAL STAGE 2	No signs or symptoms of TB	No		99	GREEN	EFV based regimen	No signs or symptoms of TB	GREEN	Active			Yes	6-<9months	Non-suppressed	GOOD ADHERENCE	DTG based regimen	Yes	New drug aavailable
30-39	Female	Secondary	Married/Cohabiting	Urban	No	No	No	Outreach	Yes	Yes	No	1-<7	No	YES	HIV WHO CLINICAL STAGE 1	No signs or symptoms of TB	No		68	GREEN	EFV based regimen	No signs or symptoms of TB	GREEN	Inactive	TRANSFER OUT	1-<3months	No			GOOD ADHERENCE	EFV based regimen
20-29	Female	Secondary	Never married	Urban	Yes	Yes	Yes	Outreach	Yes	Yes	No	7_28	YES	YES	HIV WHO CLINICAL STAGE 2	No signs or symptoms of TB	No		58	GREEN	EFV based regimen	No signs or symptoms of TB	GREEN	Active			Yes	6-<9months	Suppressed	GOOD ADHERENCE	EFV based regimen
50+	Male	Secondary	Widowed	Rural	Yes	No	No	Outreach	Yes	Yes	No	1-<7	YES	YES	HIV WHO CLINICAL STAGE 2	Suspect TB	No		45	GREEN	EFV based regimen	No signs or symptoms of TB	GREEN	Active			Yes	6-<9months	Non-suppressed	GOOD ADHERENCE	EFV based regimen
20-29	Female	Secondary	Divorced/Separated	Urban	No	No	Yes	Outreach	Yes	Yes	Yes		No	NO	HIV WHO CLINICAL STAGE 1	No signs or symptoms of TB	No		59	GREEN	EFV based regimen	No signs or symptoms of TB	GREEN	Inactive	LTFU	<1month	No			POOR ADHERENCE	EFV based regimen
20-29	Male	Secondary	Divorced/Separated	Urban	No	No	Yes	Outreach	Yes	Yes	Yes		No	NO	HIV WHO CLINICAL STAGE 2	No signs or symptoms of TB	Yes	RTI	47	YELLOW	EFV based regimen	No signs or symptoms of TB	GREEN	Active			Yes	6-<9months	Suppressed	GOOD ADHERENCE	DTG based regimen	Yes	New drug aavailable
20-29	Female	Secondary	Divorced/Separated	Urban	No	No	No	Outreach	Yes	Yes	Yes		YES	YES	HIV WHO CLINICAL STAGE 2	No signs or symptoms of TB	Yes	RTI	51	GREEN	EFV based regimen	No signs or symptoms of TB	GREEN	Active			No			GOOD ADHERENCE	EFV based regimen
30-39	Male	Secondary	Divorced/Separated	Rural	Yes	No	Yes	Facility	Yes	Yes	Yes		YES	YES	HIV WHO CLINICAL STAGE 2	No signs or symptoms of TB	No		58	GREEN	NVP based regimen	No signs or symptoms of TB	GREEN	Active			Yes	9-<12months	Suppressed	GOOD ADHERENCE	DTG based regimen	Yes	New drug aavailable
30-39	Male	Secondary	Divorced/Separated	Rural	Yes	No	No	Outreach	Yes	Yes	Yes		No	NO	HIV WHO CLINICAL STAGE 2	No signs or symptoms of TB	No		50	GREEN	EFV based regimen	No signs or symptoms of TB	GREEN	Active			No			GOOD ADHERENCE	DTG based regimen	Yes	New drug aavailable
30-39	Female	Secondary	Divorced/Separated	Urban	No	No	Yes	Outreach	Yes	Yes	Yes		YES	NO	HIV WHO CLINICAL STAGE 2	No signs or symptoms of TB	No		30	GREEN	EFV based regimen	No signs or symptoms of TB	GREEN	Active			No			GOOD ADHERENCE	DTG based regimen
30-39	Female	Secondary	Divorced/Separated	Urban	Yes	No	Yes	Outreach	Yes	Yes	Yes		YES	YES	HIV WHO CLINICAL STAGE 2	No signs or symptoms of TB	No		73	GREEN	EFV based regimen	No signs or symptoms of TB	GREEN	Active			Yes	6-<9months	Suppressed	GOOD ADHERENCE	DTG based regimen	Yes	New drug aavailable
40-49	Male	Secondary	Divorced/Separated	Rural	No	No	No	Outreach	Yes	Yes	Yes		No	YES	HIV WHO CLINICAL STAGE 2	No signs or symptoms of TB	No		52	GREEN	EFV based regimen	No signs or symptoms of TB	GREEN	Active			Yes	6-<9months	Suppressed	GOOD ADHERENCE	DTG based regimen	Yes	New drug aavailable
40-49	Male	Secondary	Divorced/Separated	Rural	No	No	Yes	Outreach	Yes	Yes	Yes		YES	YES	HIV WHO CLINICAL STAGE 2	No signs or symptoms of TB	No		49	YELLOW	EFV based regimen	No signs or symptoms of TB	GREEN	Active			Yes	6-<9months	Suppressed	GOOD ADHERENCE	EFV based regimen
40-49	Male	Secondary	Divorced/Separated	Urban	Yes	Don't Know	Yes	Facility	Yes	Yes	Yes		No	NO	HIV WHO CLINICAL STAGE 2	No signs or symptoms of TB	No		70	GREEN	EFV based regimen	No signs or symptoms of TB	GREEN	Inactive	LTFU	<1month	No			FAIR ADHERENCE	EFV based regimen
40-49	Male	Secondary	Divorced/Separated	Urban	Yes	No	No	Outreach	Yes	Yes	Yes		YES	YES	HIV WHO CLINICAL STAGE 3	No signs or symptoms of TB	No		39	RED	EFV based regimen	No signs or symptoms of TB	GREEN	Active			Yes	9-<12months	Suppressed	GOOD ADHERENCE	EFV based regimen
40-49	Female	Secondary	Divorced/Separated	Urban	No	No	No	Outreach	Yes	Yes	Yes		No	YES	HIV WHO CLINICAL STAGE 2	No signs or symptoms of TB	No		62	GREEN	EFV based regimen	No signs or symptoms of TB	GREEN	Active			No			GOOD ADHERENCE	EFV based regimen
20-29	Male	Secondary	Married/Cohabiting	Rural	Yes	Yes	Yes	Outreach	Yes	Yes	Yes		YES	YES	HIV WHO CLINICAL STAGE 2	No signs or symptoms of TB	No		66	GREEN	EFV based regimen	No signs or symptoms of TB	GREEN	Active			No			GOOD ADHERENCE	EFV based regimen
20-29	Female	Secondary	Married/Cohabiting	Rural	Yes	Yes	Yes	Outreach	Yes	Yes	Yes		No	YES	HIV WHO CLINICAL STAGE 2	No signs or symptoms of TB	No		60	GREEN	EFV based regimen	No signs or symptoms of TB	GREEN	Inactive	LTFU	9-<12months	No			GOOD ADHERENCE	EFV based regimen
20-29	Male	Secondary	Married/Cohabiting	Rural	Yes	No	No	Outreach	Yes	Yes	Yes		No	YES	HIV WHO CLINICAL STAGE 2	No signs or symptoms of TB	No		63	GREEN	EFV based regimen	No signs or symptoms of TB	GREEN	Active			Yes	3-<6months	Suppressed	GOOD ADHERENCE	DTG based regimen	Yes	New drug aavailable
20-29	Male	Secondary	Married/Cohabiting	Urban	Yes	No	Yes	Outreach	Yes	Yes	Yes		No	YES	HIV WHO CLINICAL STAGE 2	No signs or symptoms of TB	No		62	GREEN	EFV based regimen	No signs or symptoms of TB	GREEN	Active			No			GOOD ADHERENCE	DTG based regimen
20-29	Female	Secondary	Married/Cohabiting	Urban	No	No	Yes	Outreach	Yes	Yes	Yes		YES	YES	HIV WHO CLINICAL STAGE 2	No signs or symptoms of TB	No		64	GREEN	EFV based regimen	No signs or symptoms of TB	GREEN	Active			No			GOOD ADHERENCE	EFV based regimen
20-29	Female	Secondary	Married/Cohabiting	Urban	Yes	No	No	Outreach	Yes	Yes	Yes		No	NO	HIV WHO CLINICAL STAGE 2	No signs or symptoms of TB	No		54	GREEN	EFV based regimen	No signs or symptoms of TB	GREEN	Active			Yes	9-<12months	Suppressed	GOOD ADHERENCE	EFV based regimen
20-29	Male	Secondary	Married/Cohabiting	Urban	Yes	Yes	Yes	Outreach	Yes	Yes	Yes		No	NO	HIV WHO CLINICAL STAGE 1	No signs or symptoms of TB	No		67	GREEN	EFV based regimen	No signs or symptoms of TB	GREEN	Active			No			GOOD ADHERENCE	EFV based regimen
20-29	Male	Secondary	Married/Cohabiting	Urban	Yes	No	Yes	Outreach	Yes	Yes	Yes		No	YES	HIV WHO CLINICAL STAGE 2	No signs or symptoms of TB	No		61	GREEN	EFV based regimen	No signs or symptoms of TB	GREEN	Active			Yes	9-<12months	Suppressed	GOOD ADHERENCE	DTG based regimen
30-39	Male	Secondary	Married/Cohabiting	Rural	Yes	Yes	Yes	Facility	Yes	Yes	Yes		YES	YES	HIV WHO CLINICAL STAGE 2	No signs or symptoms of TB	No		78	GREEN	EFV based regimen	No signs or symptoms of TB	GREEN	Active			No			GOOD ADHERENCE	DTG based regimen
30-39	Male	Secondary	Married/Cohabiting	Rural	No	Yes	Yes	Outreach	Yes	Yes	Yes		YES	NO	HIV WHO CLINICAL STAGE 2	No signs or symptoms of TB	No		59	GREEN	EFV based regimen	No signs or symptoms of TB	GREEN	Active			No			GOOD ADHERENCE	EFV based regimen
30-39	Male	Secondary	Married/Cohabiting	Rural	No	No	No	Outreach	Yes	Yes	Yes		No	YES	HIV WHO CLINICAL STAGE 2	No signs or symptoms of TB	No		63	GREEN	EFV based regimen	No signs or symptoms of TB	GREEN	Active			Yes	9-<12months	Suppressed	GOOD ADHERENCE	DTG based regimen
30-39	Male	Secondary	Married/Cohabiting	Rural	Yes	No	No	Outreach	Yes	Yes	Yes		YES	YES	HIV WHO CLINICAL STAGE 2	No signs or symptoms of TB	No		70	GREEN	EFV based regimen	No signs or symptoms of TB	GREEN	Active			No			GOOD ADHERENCE	EFV based regimen
30-39	Male	Secondary	Married/Cohabiting	Rural	No	No	Yes	Outreach	Yes	Yes	Yes		No	YES	HIV WHO CLINICAL STAGE 2	No signs or symptoms of TB	No		58	GREEN	EFV based regimen	No signs or symptoms of TB	GREEN	Active			Yes	6-<9months	Suppressed	GOOD ADHERENCE	EFV based regimen
30-39	Female	Secondary	Married/Cohabiting	Rural	Yes	No	No	Outreach	Yes	Yes	Yes		YES	YES	HIV WHO CLINICAL STAGE 2	No signs or symptoms of TB	No		65	GREEN	EFV based regimen	No signs or symptoms of TB	GREEN	Active			Yes	6-<9months	Suppressed	GOOD ADHERENCE	DTG based regimen	Yes	New drug aavailable
30-39	Male	Secondary	Married/Cohabiting	Rural	No	No	No	Outreach	Yes	Yes	Yes		No	YES	HIV WHO CLINICAL STAGE 2	No signs or symptoms of TB	No		50	GREEN	EFV based regimen	No signs or symptoms of TB	GREEN	Active			No			POOR ADHERENCE	EFV based regimen
30-39	Male	Secondary	Married/Cohabiting	Urban	Yes	No	No	Outreach	Yes	Yes	Yes		No	YES	HIV WHO CLINICAL STAGE 2	No signs or symptoms of TB	No		39	YELLOW	EFV based regimen	No signs or symptoms of TB	YELLOW	Inactive	LTFU	6-<9months	No			GOOD ADHERENCE	EFV based regimen
30-39	Male	Secondary	Married/Cohabiting	Urban	Yes	No	No	Outreach	Yes	Yes	Yes		YES	YES	HIV WHO CLINICAL STAGE 2	No signs or symptoms of TB	No		63	GREEN	EFV based regimen	No signs or symptoms of TB	GREEN	Active			Yes	6-<9months	Suppressed	GOOD ADHERENCE	EFV based regimen
30-39	Male	Secondary	Married/Cohabiting	Urban	Yes	No	No	Outreach	Yes	Yes	Yes		YES	NO	HIV WHO CLINICAL STAGE 2	No signs or symptoms of TB	No		49	GREEN	EFV based regimen	No signs or symptoms of TB	GREEN	Active			No			GOOD ADHERENCE	EFV based regimen
40-49	Male	Secondary	Married/Cohabiting	Urban	Yes	Don't Know	Yes	Outreach	Yes	Yes	Yes		YES	YES	HIV WHO CLINICAL STAGE 3	Currently on TB treatment	No		51	GREEN	EFV based regimen	No signs or symptoms of TB	YELLOW	Active			No			GOOD ADHERENCE	EFV based regimen
40-49	Female	Secondary	Married/Cohabiting	Rural	Yes	Don't Know	Yes	Outreach	Yes	Yes	Yes		YES	NO	HIV WHO CLINICAL STAGE 2	No signs or symptoms of TB	Yes	RTI	43	GREEN	EFV based regimen	No signs or symptoms of TB	GREEN	Active			No			GOOD ADHERENCE	DTG based regimen	Yes	New drug aavailable
40-49	Male	Secondary	Married/Cohabiting	Rural	No	No	No	Outreach	Yes	Yes	Yes		No	YES	HIV WHO CLINICAL STAGE 2	No signs or symptoms of TB	No		80	GREEN	EFV based regimen	No signs or symptoms of TB	YELLOW	Active			No			GOOD ADHERENCE	DTG based regimen
40-49	Male	Secondary	Married/Cohabiting	Rural	Yes	No	No	Outreach	Yes	Yes	Yes		No	YES	HIV WHO CLINICAL STAGE 2	No signs or symptoms of TB	No		78	GREEN	EFV based regimen	No signs or symptoms of TB	GREEN	Active			Yes	6-<9months	Suppressed	GOOD ADHERENCE	DTG based regimen
40-49	Male	Secondary	Married/Cohabiting	Urban	Yes	No	Yes	Facility	Yes	Yes	Yes		No	NO	HIV WHO CLINICAL STAGE 2	No signs or symptoms of TB	No		65	GREEN	EFV based regimen	No signs or symptoms of TB	GREEN	Active			Yes	3-<6months	Suppressed	GOOD ADHERENCE	EFV based regimen
40-49	Male	Secondary	Married/Cohabiting	Urban	Yes	No	Yes	Outreach	Yes	Yes	Yes		No	NO	HIV WHO CLINICAL STAGE 1	No signs or symptoms of TB	No		57	GREEN	EFV based regimen	No signs or symptoms of TB	GREEN	Active			Yes	6-<9months	Suppressed	GOOD ADHERENCE	DTG based regimen	Yes	New drug aavailable
40-49	Female	Secondary	Married/Cohabiting	Urban	No	No	No	Outreach	Yes	Yes	Yes		YES	YES	HIV WHO CLINICAL STAGE 4	No signs or symptoms of TB	No		66	GREEN	EFV based regimen	No signs or symptoms of TB	GREEN	Active			Yes	9-<12months	Suppressed	GOOD ADHERENCE	EFV based regimen
40-49	Male	Secondary	Married/Cohabiting	Urban	Yes	No	No	Outreach	Yes	Yes	Yes		No	NO	HIV WHO CLINICAL STAGE 2	No signs or symptoms of TB	No		70	GREEN	EFV based regimen	No signs or symptoms of TB	GREEN	Active			Yes	3-<6months	Suppressed	GOOD ADHERENCE	EFV based regimen
50+	Male	Secondary	Married/Cohabiting	Rural	No	No	Yes	Outreach	Yes	Yes	Yes		YES	NO	HIV WHO CLINICAL STAGE 2	No signs or symptoms of TB	No		60	YELLOW	EFV based regimen	No signs or symptoms of TB	GREEN	Active			Yes	9-<12months	Suppressed	GOOD ADHERENCE	EFV based regimen
50+	Male	Secondary	Married/Cohabiting	Rural	Yes	Yes	Yes	Outreach	Yes	Yes	Yes		YES	NO	HIV WHO CLINICAL STAGE 1	No signs or symptoms of TB	No		57	YELLOW	EFV based regimen	No signs or symptoms of TB	GREEN	Active			No			GOOD ADHERENCE	EFV based regimen
50+	Male	Secondary	Married/Cohabiting	Rural	No	No	No	Outreach	Yes	Yes	Yes		YES	YES	HIV WHO CLINICAL STAGE 2	No signs or symptoms of TB	No		62	GREEN	EFV based regimen	No signs or symptoms of TB	GREEN	Active			No			GOOD ADHERENCE	EFV based regimen
50+	Male	Secondary	Married/Cohabiting	Rural	Yes	No	No	Outreach	Yes	Yes	Yes		YES	YES	HIV WHO CLINICAL STAGE 2	No signs or symptoms of TB	No		68	GREEN	EFV based regimen	No signs or symptoms of TB	GREEN	Active			Yes	6-<9months	Suppressed	GOOD ADHERENCE	DTG based regimen	Yes	New drug aavailable
50+	Female	Secondary	Married/Cohabiting	Urban	Yes	Yes	No	Outreach	Yes	Yes	Yes		YES	YES	HIV WHO CLINICAL STAGE 2	No signs or symptoms of TB	No		64	GREEN	EFV based regimen	No signs or symptoms of TB	GREEN	Active			No			GOOD ADHERENCE	DTG based regimen	Yes	New drug aavailable
50+	Male	Secondary	Married/Cohabiting	Urban	Yes	No	No	Outreach	Yes	Yes	Yes		YES	YES	HIV WHO CLINICAL STAGE 2	No signs or symptoms of TB	No		56	GREEN	EFV based regimen	No signs or symptoms of TB	GREEN	Inactive	LTFU	9-<12months	No			GOOD ADHERENCE	EFV based regimen
50+	Male	Secondary	Married/Cohabiting	Urban	No	No	Yes	Outreach	Yes	Yes	Yes		YES	YES	HIV WHO CLINICAL STAGE 2	No signs or symptoms of TB	No		62	GREEN	EFV based regimen	No signs or symptoms of TB	GREEN	Active			Yes	6-<9months	Suppressed	GOOD ADHERENCE	DTG based regimen	Yes	New drug aavailable
50+	Male	Secondary	Married/Cohabiting	Urban	No	Don't Know	No	Outreach	Yes	Yes	Yes		YES	NO	HIV WHO CLINICAL STAGE 2	No signs or symptoms of TB	No		43	GREEN	EFV based regimen	No signs or symptoms of TB	GREEN	Inactive	TRANSFER OUT	6-<9months	No			GOOD ADHERENCE	EFV based regimen
50+	Male	Secondary	Married/Cohabiting	Urban	Yes	Yes	Yes	Outreach	Yes	Yes	Yes		YES	YES	HIV WHO CLINICAL STAGE 2	No signs or symptoms of TB	No		50	GREEN	EFV based regimen	No signs or symptoms of TB	GREEN	Active			No			GOOD ADHERENCE	EFV based regimen
50+	Male	Secondary	Married/Cohabiting	Urban	No	No	No	Outreach	Yes	Yes	Yes		YES	YES	HIV WHO CLINICAL STAGE 2	No signs or symptoms of TB	No		73	GREEN	EFV based regimen	No signs or symptoms of TB	GREEN	Active			Yes	6-<9months	Suppressed	GOOD ADHERENCE	DTG based regimen	Yes	New drug aavailable
50+	Male	Secondary	Married/Cohabiting	Urban	No	Don't Know	Yes	Facility	Yes	Yes	Yes		YES	YES	HIV WHO CLINICAL STAGE 1	No signs or symptoms of TB	No		83	GREEN	EFV based regimen	No signs or symptoms of TB	GREEN	Active			No			GOOD ADHERENCE	DTG based regimen	Yes
0-9	Female	Secondary	Never married	Rural	Yes	Yes	Yes	Facility	Yes	Yes	Yes		No	NO	HIV WHO CLINICAL STAGE 2	No signs or symptoms of TB	No		67	GREEN	EFV based regimen	No signs or symptoms of TB	GREEN	Inactive	LTFU	6-<9months	No			GOOD ADHERENCE	EFV based regimen
20-29	Female	Secondary	Never married	Rural	Yes	No	No	Outreach	Yes	Yes	Yes		YES	YES	HIV WHO CLINICAL STAGE 2	No signs or symptoms of TB	No		46	GREEN	EFV based regimen	No signs or symptoms of TB	GREEN	Active			Yes	3-<6months	Suppressed	GOOD ADHERENCE	EFV based regimen
20-29	Female	Secondary	Never married	Urban	No	Yes	Yes	Facility	Yes	Yes	Yes		No	YES	HIV WHO CLINICAL STAGE 2	No signs or symptoms of TB	Yes	RTI	53	GREEN	EFV based regimen	No signs or symptoms of TB	GREEN	Active			Yes	9-<12months	Non-suppressed	GOOD ADHERENCE	EFV based regimen
20-29	Female	Secondary	Never married	Rural	Yes	Don't Know	Yes	Facility	Yes	Yes	Yes		YES	NO	HIV WHO CLINICAL STAGE 2	Suspect TB	Yes	RTI	49	GREEN	EFV based regimen	No signs or symptoms of TB	GREEN	Active			Yes	9-<12months	Non-suppressed	GOOD ADHERENCE	PI based regimen
30-39	Female	Secondary	Never married	Rural	Yes	Don't Know	Yes	Outreach	Yes	Yes	Yes		YES	YES	HIV WHO CLINICAL STAGE 2	No signs or symptoms of TB	No		56	GREEN	EFV based regimen	No signs or symptoms of TB	GREEN	Active			Yes	6-<9months	Non-suppressed	GOOD ADHERENCE	PI based regimen	Yes	New drug aavailable
30-39	Male	Secondary	Never married	Rural	No	No	Yes	Outreach	Yes	Yes	Yes		No	YES	HIV WHO CLINICAL STAGE 1	No signs or symptoms of TB	No		54	GREEN	EFV based regimen	No signs or symptoms of TB	GREEN	Inactive	TRANSFER OUT	1-<3months	No			GOOD ADHERENCE	EFV based regimen
30-39	Female	Secondary	Never married	Urban	Yes	Don't Know	Yes	Outreach	Yes	Yes	Yes		YES	YES	HIV WHO CLINICAL STAGE 2	No signs or symptoms of TB	No		52	GREEN	EFV based regimen	No signs or symptoms of TB	GREEN	Active			Yes	6-<9months	Suppressed	GOOD ADHERENCE	DTG based regimen	Yes	New drug aavailable
20-29	Female	Secondary	Widowed	Rural	No	No	No	Outreach	Yes	Yes	Yes		No	YES	HIV WHO CLINICAL STAGE 2	No signs or symptoms of TB	Yes	RTI	56	GREEN	EFV based regimen	No signs or symptoms of TB	GREEN	Active			Yes	6-<9months	Suppressed	GOOD ADHERENCE	EFV based regimen	Yes	New drug aavailable
30-39	Female	Secondary	Widowed	Urban	No	No	No	Outreach	Yes	Yes	Yes		No	YES	HIV WHO CLINICAL STAGE 2	No signs or symptoms of TB	No		60	GREEN	EFV based regimen	No signs or symptoms of TB	GREEN	Active			Yes	6-<9months	Suppressed	GOOD ADHERENCE	EFV based regimen
50+	Female	Secondary	Widowed	Rural	No	No	No	Outreach	Yes	Yes	Yes		YES	YES	HIV WHO CLINICAL STAGE 2	No signs or symptoms of TB	No		58	GREEN	EFV based regimen	No signs or symptoms of TB	GREEN	Active			Yes	6-<9months	Suppressed	GOOD ADHERENCE	DTG based regimen
50+	Female	Secondary	Widowed	Urban	Yes	No	No	Outreach	Yes	Yes	Yes		No	YES	HIV WHO CLINICAL STAGE 2	No signs or symptoms of TB	No		67	GREEN	EFV based regimen	No signs or symptoms of TB	GREEN	Active			Yes	6-<9months	Non-suppressed	GOOD ADHERENCE	PI based regimen
50+	Male	Secondary	Widowed	Urban	No	No	No	Outreach	Yes	Yes	Yes		No	YES	HIV WHO CLINICAL STAGE 2	No signs or symptoms of TB	No		73	GREEN	EFV based regimen	No signs or symptoms of TB	GREEN	Active			No			GOOD ADHERENCE	DTG based regimen	Yes	New drug aavailable
30-39	Female	Secondary	Divorced/Separated	Rural	No	No	No	Outreach	No
30-39	Male	Secondary	Divorced/Separated	Rural	Yes	No	No	Outreach	No
20-29	Male	Secondary	Married/Cohabiting	Urban	No	No	No	Outreach	No
20-29	Female	Secondary	Married/Cohabiting	Urban	No	Yes	Yes	Facility	No
20-29	Female	Secondary	Married/Cohabiting	Urban	No	No	Yes	Outreach	No
40-49	Male	Secondary	Married/Cohabiting	Rural	No	No	Yes	Facility	No
40-49	Male	Secondary	Married/Cohabiting	Rural	No	Yes	Yes	Outreach	No
20-29	Male	Tertiary	Married/Cohabiting	Urban	Yes	Yes	Yes	Outreach	Yes	Yes	No	1-<7	YES	YES	HIV WHO CLINICAL STAGE 1	No signs or symptoms of TB	No		55	GREEN	EFV based regimen	No signs or symptoms of TB	GREEN	Inactive	LTFU	6-<9months	No			GOOD ADHERENCE	EFV based regimen
40-49	Female	Tertiary	Divorced/Separated	Rural	Yes	No	Yes	Outreach	Yes	Yes	Yes		YES	YES	HIV WHO CLINICAL STAGE 2	No signs or symptoms of TB	No		70	GREEN	EFV based regimen	No signs or symptoms of TB	GREEN	Active			No			GOOD ADHERENCE	EFV based regimen
50+	Female	Tertiary	Divorced/Separated	Rural	Yes	No	No	Outreach	Yes	Yes	Yes		No	YES	HIV WHO CLINICAL STAGE 1	No signs or symptoms of TB	No		50	GREEN	EFV based regimen	No signs or symptoms of TB	GREEN	Active			No			GOOD ADHERENCE	EFV based regimen
30-39	Female	Tertiary	Married/Cohabiting	Rural	Yes	Yes	Yes	Facility	Yes	Yes	Yes		No	NO	HIV WHO CLINICAL STAGE 1	No signs or symptoms of TB	No		49	GREEN	EFV based regimen	No signs or symptoms of TB	GREEN	Active			No			GOOD ADHERENCE	EFV based regimen
30-39	Male	Tertiary	Married/Cohabiting	Rural	Yes	No	No	Outreach	Yes	Yes	Yes		No	YES	HIV WHO CLINICAL STAGE 2	No signs or symptoms of TB	Yes	RTI	69	GREEN	EFV based regimen	No signs or symptoms of TB	GREEN	Active			Yes	6-<9months	Suppressed	GOOD ADHERENCE	DTG based regimen	Yes	New drug aavailable
30-39	Male	Tertiary	Married/Cohabiting	Rural	No	No	No	Outreach	Yes	Yes	Yes		No	NO	HIV WHO CLINICAL STAGE 2	No signs or symptoms of TB	No		64	GREEN	EFV based regimen	No signs or symptoms of TB	GREEN	Active			No			GOOD ADHERENCE	EFV based regimen
30-39	Male	Tertiary	Married/Cohabiting	Urban	Yes	No	No	Outreach	Yes	Yes	Yes		No	YES	HIV WHO CLINICAL STAGE 2	No signs or symptoms of TB	No		57	GREEN	EFV based regimen	No signs or symptoms of TB	GREEN	Active			Yes	6-<9months	Suppressed	GOOD ADHERENCE	DTG based regimen	Yes	New drug aavailable
40-49	Female	Tertiary	Married/Cohabiting	Rural	No	Yes	Yes	Outreach	Yes	Yes	Yes		No	NO	HIV WHO CLINICAL STAGE 2	No signs or symptoms of TB	No		56	GREEN	EFV based regimen	No signs or symptoms of TB	GREEN	Active			No			GOOD ADHERENCE	EFV based regimen
50+	Male	Tertiary	Married/Cohabiting	Rural	Yes	Yes	Yes	Outreach	Yes	Yes	Yes		YES	YES	HIV WHO CLINICAL STAGE 2	No signs or symptoms of TB	No		60	GREEN	EFV based regimen	No signs or symptoms of TB	GREEN	Active			Yes	6-<9months	Suppressed	GOOD ADHERENCE	EFV based regimen
50+	Male	Tertiary	Married/Cohabiting	Urban	Yes	Don't Know	Yes	Outreach	Yes	Yes	Yes		No	YES	HIV WHO CLINICAL STAGE 2	No signs or symptoms of TB	No		51	YELLOW	EFV based regimen	No signs or symptoms of TB	GREEN	Active			No			GOOD ADHERENCE	EFV based regimen
30-39	Female	Tertiary	Never married	Rural	Yes	Don't Know	Yes	Outreach	Yes	Yes	Yes		YES	NO	HIV WHO CLINICAL STAGE 1	No signs or symptoms of TB	No		68	GREEN	EFV based regimen	No signs or symptoms of TB	GREEN	Active			No			GOOD ADHERENCE	DTG based regimen	Yes	New drug aavailable
50+	Female	Tertiary	Widowed	Rural	Yes	No	Yes	Facility	Yes	Yes	Yes		YES	YES	HIV WHO CLINICAL STAGE 2	No signs or symptoms of TB	No		70	GREEN	EFV based regimen	No signs or symptoms of TB	GREEN	Active			Yes	9-<12months	Suppressed	GOOD ADHERENCE	DTG based regimen
50+	Female	Tertiary	Divorced/Separated	Urban	Yes	Don't Know	Yes	Outreach	No
40-49	Male	Tertiary	Married/Cohabiting	Rural	Yes	Yes	Yes	Facility	No
40-49	Female	Tertiary	Married/Cohabiting	Urban	No	No	No	Outreach	No
30-39	Female	Tertiary	Never married	Urban	Yes	Don't Know	Yes	Outreach	No
